# Supplementary material for: Multiscale X-ray phase-contrast CT unveils the evolution of bile infarct in obstructive biliary disease
Source: Commun Biol. 2024 Apr 23;7:490. doi: 10.1038/s42003-024-06185-7 (PMC11039475; doi:10.1038/s42003-024-06185-7)
Supplement: Supplementary file 3 — Supplementary Data 1 [file 42003_2024_6185_MOESM3_ESM.xlsx]

## Sheet: Number in Fig 2
1d	3d	5d	7d
150	227	137	273
25	223	235	142
77	104	203	117
33	183	199	269
117	142	283	182
44	105	207	528

## Sheet: Total volume in Fig 2
1d	3d	5d	7d
11005049	17488941	2.74529e+07	170457579
3.32351e+06	16248738	5.40882e+07	93736114
8.94014e+06	15831584	5.86712e+07	60567452
27695107	29509551	4.19424e+07	33060463
7.16376e+06	28242160	8.85144e+06	141824832
9794503	42350467	4.33496e+06	73774453

## Sheet: Volume rate in Fig 2
1d	3d	5d	7d
0.000874413	0.00133957	0.00326839	0.0184121
0.000763435	0.0016721	0.00586301	0.00985976
0.00120206	0.00155435	0.00946573	0.00742682
0.00445517	0.00338172	0.00882761	0.00985987
0.00516202	0.00341581	0.00214547	0.0162275
0.00112872	0.00667983	0.000584011	0.0176407

## Sheet: Vol of single infarct in Fig 2
1d	3d	5d	7d
534695	312523	40644.5	784878
58220.5	85683	56847.4	327628
10435.8	33504.2	115617	266936
10985	135116	263091	134292
11808.9	35701.2	120835	651960
145826	22519.2	812066	129898
12358.1	46686.2	267485	1580000
427866	139235	41193.7	190040
72775.6	54375.7	303186	124405
129898	39820.6	294398	116716
13731.3	57671.2	35426.6	114793
12083.5	159008	407269	126053
210637	81838.2	803827	93647.1
20596.9	38172.9	68381.6	56847.4
85408.4	18949.1	147474	111772
163676	169444	28011.7	80190.5
53002.6	75521.9	29384.9	163402
13731.3	22244.6	300440	1300000
15928.3	20871.5	247437	65910
35701.3	23617.7	73874.1	1710000
21420.8	50256.4	131545	76895
27462.5	21420.7	382278	238000
27737.1	38447.5	88429.2	90351.6
326529	43940	366624	182900
361681	55199.6	704688	189000
164500	41193.7	33778.9	192238
9611.88	140608	6510000	115617
16477.5	63163.7	49157.9	29934.1
51629.5	21695.4	593465	657727
348225	24167	91999.4	119736
8513.38	146650	311425	238924
15379	102435	171915	88154.6
54925	46960.9	520964	923839
9337.25	90900.9	250183	1450000
133468	87880	73874.1	1750000
37074.4	66184.6	48334	39271.4
214757	20596.9	112871	1770000
304010	68107	362230	48334
171366	40644.5	184823	1270000
9062.63	24716.2	371842	695076
11259.6	18399.9	89802.4	4440000
17576	137587	79092	216130
16752.1	20322.2	856555	69205.5
4394	39546	153515	1270000
16202.9	28561	37898.2	379257
11259.6	30208.7	86781.5	3660000
32131.1	38172.9	61516	2400000
35701.3	18399.9	35701.2	694252
10435.8	23068.5	144727	713750
112596	38447.5	166423	982883
29659.5	104083	34877.4	135939
11534.3	34328.1	44489.2	276547
319664	61790.6	60142.9	201300
54375.8	19223.7	54375.7	329001
272977	346028	384475	865893
12907.4	193336	687386	42292.3
22244.6	64536.9	279843	63163.8
37074.4	17026.7	864519	542659
15379	17026.7	122208	318565
325705	66459.2	235079	32131.1
12083.5	78542.7	135390	191414
11534.3	37074.4	51904.1	53551.9
26089.4	34602.7	304010	227664
2746.25	18399.9	163951	56298.1
91450.1	239473	81289	65635.4
12083.5	26364	349872	76345.8
16477.5	134292	1000000	70853.3
12358.1	44763.9	27737.1	61516
20871.5	24990.9	487734	429788
11534.3	75521.9	77718.9	31581.9
4394	28835.6	525083	64536.9
165599	84584.5	315270	52178.8
12907.4	95294.9	170268	33778.9
9886.5	18399.9	203222	87605.4
21146.1	18949.1	27737.1	46411.6
8238.75	23892.4	90626.2	589620
38996.8	119187	172464	71127.9
8513.38	118638	44763.9	221348
29934.1	131820	167247	340260
8513.38	72501	62065.2	2280000
47510.1	313072	346028	43940
32405.8	23068.5	175485	123032
16477.5	18674.5	326804	224918
158733	70304	56023.5	89253.1
12907.4	56572.7	143904	85683
20322.3	18125.2	377884	32131.1
37177.4	42841.5	103534	31856.5
34190.8	19498.4	199378	602802
24853.6	179879	169993	39820.6
9268.59	25265.5	36250.5	55199.6
10950.7	193061	181802	96118.8
44008.7	74698	50531	30483.4
28938.6	278195	298517	32405.8
8719.34	353168	38447.5	176035
78645.7	34877.4	49981.7	306756
75830.8	101886	152692	34877.4
139818	17576	46686.2	139235
378674	33778.9	360583	230136
72775.6	113695	679422	34877.4
1290000	305383	479495	407269
383480	21695.4	1180000	191414
289043	68930.9	207342	43665.4
343728	25540.1	288906	53826.5
260619	534695	803278	141432
31067	85408.4	344380	27737.1
49432.5	24441.6	653058	39271.4
136763	19498.4	155712	204046
100238	76345.7	199927	43116.1
97491.9	28835.6	384750	34602.8
80739.8	106005	125778	46686.3
48334	114793	165874	159008
190315	37898.2	615984	618730
59593.6	18674.5	1250000	32955
63438.4	178232	210088	90077
35701.3	21695.4	686013	30483.4
95294.9	43940	183175	28561
107378	18125.2	190315	39271.4
83760.6	18949.1	442970	141706
33229.6	22244.6	121110	60417.5
74698	17026.7	103259	28011.8
33778.9	86781.5	102160	101337
51904.1	85133.7	382553	721440
165050	41743	83760.6	169718
44214.6	17026.7	364702	54101.1
77169.6	23068.5	557489	126328
335866	94471	194709	346302
65360.8	39271.4	1270000	102435
36525.1	48334	128799	33778.9
48608.6	23892.4	360857	214757
102984	88703.9	1240000	49981.8
43390.8	50531	87880	126328
34328.1	38996.7	492677	103534
29110.3	19773	42566.9	35701.3
65635.4	56023.5	297144	52178.8
37349	62339.9	186470	520414
69754.8	25814.7	239198	246064
291926	238924	357836	141432
89527.8	88703.9	462743	53826.5
39271.4	146100	93372.5	99139.6
162303	46411.6	85957.6	51354.9
226566	19223.7	653058	41743
178781	163402	42292.3	149671
46686.3	188942	160381	112322
30483.4	67008.5	45862.4	42566.9
82112.9	155712	527006	104907
72775.6	56298.1	198005	38722.1
27462.5	54375.7	32680.4	161480
49707.1	51080.2	32131.1	69754.8
163676	68930.9	32131.1	143080
150769	40095.2	244142	37623.6
74148.8	22244.6	128250	51629.5
81014.4	18399.9	28561	57122
106005	33504.2	130722	313622
147748	55474.2	52728	51904.1
53277.3	76620.4	550074	216404
43116.1	24441.6	161480	101337
103808	24716.2	90351.6	114793
51354.9	296320	70029.4	347401
122208	63987.6	404523	33504.2
74698	43940	129074	477024
52453.4	78268.1	217503	833487
157086	23343.1	160656	42841.5
127151	131271	380356	633560
99139.6	19773	499543	52453.4
62614.5	86232.2	197730	576712
2120000	25814.7	129074	390242
152966	76071.1	74148.8	502564
126053	142805	71677.1	34602.7
96118.8	18674.5	696174	438851
77444.2	24441.6	740938	52453.4
350422	50531	189217	889510
28561	201026	1300000	483065
28011.8	42566.9	34053.5	107653
38996.8	64262.2	292476	782132
208715	27187.9	121384	46411.6
608020	51080.2	110399	47235.5
40369.9	97217.2	67283.1	810693
70304	86781.5	217503	172190
183450	217503	537716	348224
64262.2	60966.7	101611	331198
94745.6	54375.7	59319	517943
28286.4	341359	396833	39271.4
31856.5	29659.5	66459.3	64811.5
555566	18399.9	33229.6	80465.1
53551.9	241121	39271.4	423746
33778.9	90077	503388	245515
70304	45038.5	29659.5	667888
30483.4	221348	277371	1130000
105731	20871.5	56298.1	263091
108202	255127	37898.3	278744
92274	35975.9	53826.5	30208.7
145826	34328.1	166697	56023.5
115342	90626.2	94745.6	308953
57122	103259	29934.1	417430
536617	75521.9	1200000	317466
150494	31032.6	44214.6	122483
66733.9	48334	305383	91175.5
34877.4	133468	62339.9	28286.4
742586	20322.2	96118.8	179605
84859.1	17026.7	185372	82387.5
1870000	18949.1	233980	126602
39271.4	71951.7	85133.8	28011.7
86506.9	21146.1	190590	108202
58495.1	214757	27737.1	362780
168070	79092	32405.8	49981.7
64262.2	48608.6	31307.3	222172
59593.6	21970	60692.1	37349
215581	48608.6	129348	57945.9
35426.6	125504	126877	76345.7
516295	98590.4	70578.6	133193
204870	29384.9	208715	417155
95020.2	26089.4	34328.1	160106
78817.4	23892.4	49157.9	124130
819756	62889.1	667339	487459
72226.4	21970	63163.8	28286.4
72226.4	52178.7	28835.6	30483.4
171091	628891	47235.5	28561
533047	27737.1	37623.6	53277.3
493501	49157.9	28835.6	180978
265013	62065.2	30483.4	155987
83760.6	52728	154339	4860000
266661	118089	258971	77169.6
1110000	95569.5	29934.1	711279
550074	84309.9	38996.8	70853.3
253754	16752.1	644545	513824
181527	62065.2	46411.6	424296
497346	31032.6	618456	740114
391341	16752.1	154888	936197
78542.8	80739.7	32680.4	1660000
210088	31307.2	121384	1740000
480594	124130	36799.8	83760.6
111223	33504.2	32131.1	133468
120560	129348	28011.8	209264
37898.3	21970	35975.9	498444
270231	26089.4	110674	1010000
102710	150769	276273	573000
27462.5	127151	518218	1110000
398481	200202	669536	330099
353442	38447.5	163127	411114
181802	57396.6	646193	622575
117540	43940	66184.6	4260000
26913.3	115068	48608.6	4290000
82112.9	114519	962286	99963.5
351245	132644	38996.8	91724.8
43940	50256.4	355639	73050.3
273801	94471	420726	592641
219975	23617.7	215031	1190000
418803	146375	769774	873033
714300	21970	252106	237825
159832	24167	31581.9	696449
65086.1	21420.7	81289	1420000
305658	28286.4	356738	316368
20322.3	55748.9	112047	847493
9062.63	22244.6	68930.9	75796.5
32955	24716.2	808771	97217.3
8513.38	48883.2	415233	940316
48608.6	137312	63713	769225
86232.3	122757	224094	754120
40644.5	392714	144727	37074.4
95569.5	73050.2	453955	82936.8
8513.38	85133.7	205145	3640000
15928.3	58495.1	32680.4	4240000
80465.1	137038	194160	44489.3
638778	154888	29934.1	138686
18949.1	90626.2	1340000	503662
3844.75	87330.7	58769.8	337514
495973	963110	180154	1160000
11808.9	76345.7	119187	562000
15928.3	31307.2	297968	183999
38722.1	175760	30483.4	427866
594838	54101.1	1140000	2420000
97491.9	34328.1	44214.6	1020000
381454	82662.1	208440	1090000
194709	167247	45862.4	1480000
19498.4	46960.9	4520000	747000
102160	36250.5	109026	102984
433358	739565	108752	375962
527280	42292.2	301264	1340000
26638.6	118638	846669	488833
38996.8	307580	65635.4	986178
13182	61516	89527.8	37898.3
160381	167521	30208.8	1300000
198554	350147	91999.4	995790
38996.8	35701.2	721165	1450000
89253.1	35701.2	82936.8	436654
31307.3	34053.5	68930.9	137587
35701.3	450934	141981	142256
153241	148572	181527	712927
106005	29110.2	190864	402326
22793.9	28011.7	93372.5	1090000
18125.3	214757	134017	509979
22519.3	178506	83211.4	705786
42017.6	100787	94745.6	11000000
222721	87605.4	230410	795863
25540.1	85957.6	878251	451209
22244.6	299890	69205.5	32131.1
19773	98590.4	34602.8	1940000
48334	203222	32131.1	1570000
13182	31581.9	259246	185921
27187.9	38172.9	65086.1	1610000
22519.3	47784.7	134017	105181
77444.3	276822	133193	1950000
10435.8	106829	86781.5	109575
25265.5	153515	274076	946083
51904.1	38172.9	391341	417430
14555.1	51354.9	29384.9	2130000
34877.4	194434	151868	999910
24990.9	50531	78542.8	96118.8
26638.6	29384.9	58495.1	140333
20596.9	333944	142256	703315
25540.1	56847.4	173838	213658
5217.88	87056.1	30758	798060
8513.38	28835.6	305932	114244
16477.5	36799.7	49707.1	52453.4
86232.3	47784.7	29384.9	3530000
34602.8	45587.7	125778	49432.5
358660	109026	122208	291000
486464	101062	189766	1060000
545508	36799.7	71402.5	1140000
279156	132095	154888	628342
473248	28011.7	172464	1280000
242734	40644.5	66459.3	3220000
263091	67283.1	273252	231784
28561	241395	37349	129623
29384.9	58495.1	57396.6	228213
74148.8	29384.9	536343	44214.6
157635	28835.6	476200	34602.8
104083	29110.2	471531	372392
228213	274625	46686.3	321037
50531	31581.9	121384	882096
67832.4	499543	270780	1460000
84035.3	153515	28561	323508
265013	324607	30758	364977
48608.6	491853	276822	63163.8
60692.1	213384	97217.3	581381
134841	38447.5	85957.6	753571
27737.1	30758	192512	381729
33504.3	32955	30208.8	368272
44763.9	375138	105456	546504
43940	445167	1710000	224918
30758	64262.2	28286.4	800532
188942	59319	64811.5	718419
60692.1	440224	53826.5	667614
38172.9	120286	43116.1	358660
42841.5	408642	51080.3	58220.5
171091	37349	445716	79366.6
161754	52178.7	191139	223819
38447.5	41468.4	715398	62065.3
40095.3	39820.6	35152	285610
111223	31032.6	131820	857105
70853.3	59319	343281	680246
371293	202124	45862.4	148023
28286.4	33778.9	119736	196082
328726	179330	317466	73599.5
61790.6	73050.2	1900000	3030000
157086	35426.6	77444.3	172739
109301	31581.9	283962	251282
85683	109301	44214.6	5060000
139510	134566	147199	1180000
121934	39546	93372.5	198005
35975.9	46137	51080.3	50805.6
59868.3	162029	224369	378159
61790.6	313347	106554	768950
49432.5	833212	45862.4	6510000
30483.4	310052	504486	111223
416057	422099	76620.4	1250000
42566.9	28835.6	43665.4	1050000
59868.3	537441	54925	1910000
37074.4	142530	31581.9	330374
31856.5	34053.5	1230000	1410000
38172.9	56298.1	37349	153241
51080.3	99139.6	121110	316093
43940	38447.5	56847.4	491304
35701.3	58495.1	88703.9	476474
375962	52453.4	271055	411663
509429	29934.1	59593.6	203497
146924	28835.6	408642	273252
47784.8	31856.5	483889	567924
28286.4	39271.4	30483.4	450110
182626	152142	111498	57671.3
556390	43665.4	44763.9	85133.8
416881	35975.9	365800	342457
37898.2	120011	362780	231234
45313.1	49432.5	368272	300440
608844	152417	42841.5	450660
1320000	49707.1	77444.2	1090000
826347	31307.2	258971	378159
42841.5	51354.9	53277.2	27737.1
171641	41743	40369.9	54101.1
54375.8	52178.7	42292.2	924937
2470000	151868	54101.1	95844.1
441048	117814	82387.5	499268
35152	54925	37074.4	159832
48059.4	45587.7	545131	28835.6
32955	170268	135390	502564
189491	82662.1	102710	380630
29384.9	169444	115068	199652
442421	88703.9	122757	48883.3
29384.9	52728	32405.8	91450.1
1080000	401227	626694	165324
30758	175211	751649	30208.8
37074.4	343281	205969	267485
182900	30208.7	432534	27737.1
118913	32955	261718	403973
675578	134017	245515	46686.3
40644.5	160381	725010	89527.8
115342	52178.7	42017.6	36525.1
41193.8	438851	198279	140333
43665.4	77444.2	222721	52728
137312	43116.1	94745.6	43390.8
93647.1	874955	56847.4	125229
34328.1	31856.5	311150	43940
338613	30758	124130	609393
59319	316643	311974	776090
46960.9	39271.4	415233	106829
51080.2	48059.4	239473	35426.6
107104	99688.9	458074	937021
43940	74148.7	87605.4	55748.9
124954	49707.1	316368	34877.4
164775	28011.7	576987	44489.3
137312	37074.4	165324	40644.5
868914	43665.4	38172.9	231784
54650.4	56023.5	1280000	101062
47784.8	90077	52728	1510000
374039	42017.6	179605	42841.5
160656	28286.4	1000000	53826.5
525083	52728	156536	70853.3
56298.1	31307.2	520414	1580000
170542	37623.6	32405.8	90351.6
54925	50531	87330.8	631088
65360.8	218052	210088	30208.8
69205.5	83486	84035.2	515471
61241.4	30208.7	138960	32131.1
43940	181802	251831	182626
486636	44489.2	60417.5	91724.8
95844.1	95294.9	434731	61241.4
126328	52453.4	191139	207067
38996.8	89527.7	115617	55199.6
132918	59044.4	35426.6	77169.6
171366	55474.2	356738	141981
247162	30758	182626	57945.9
73874.1	33778.9	601703	31856.5
201575	132644	143629	92274
53826.5	35426.6	1550000	476749
206243	52453.4	56572.8	113146
78542.8	37623.6	167521	42841.5
	37623.6	30208.8	29934.1
	56847.4	123307	551996
	261443	127975	41193.8
	41193.7	132095	131545
	28561	603076	742037
	35152	369645	337240
	42292.2	59044.4	44763.9
	40095.2	122757	70029.4
	28286.4	44214.6	790645
	33504.2	3490000	318016
	42292.2	78268.1	28011.8
	1180000	29934.1	79915.9
	129898	1300000	30483.4
	47235.5	684366	1540000
	277097	124405	99963.5
	253754	160930	51354.9
	29110.2	128250	368272
	87056.1	1050000	832388
	30208.7	117265	662121
	44763.9	240022	28286.4
	80190.5	143080	2550000
	28011.7	46960.9	225467
	67008.5	410015	332022
	28561	113146	284512
	1330000	32131.1	76895
	31032.6	345204	35426.6
	88703.9	70853.2	53002.6
	58495.1	212834	702765
	45587.7	37349	39271.4
	122757	62889.1	117265
	36525.1	565453	44214.6
	28561	235903	28286.4
	124405	51354.9	456976
	262267	1220000	77993.5
	33778.9	1720000	74698
	758514	791195	80190.5
	186196	230960	249360
	34877.4	497895	34877.4
	35426.6	36799.8	70304
	74698	324607	109850
	55474.2	103808	75247.3
	600056	53551.9	43940
	31856.5	115892	45587.8
	218052	201300	693154
	42017.6	269956	205694
	183450	419627	35701.3
	48883.2	73599.5	35152
	31856.5	41743	68656.3
	48059.4	508606	86506.9
	69754.8	355365	639052
	107928	249634	650312
	48608.6	35701.2	318840
	128524	46686.2	76620.4
	438851	75521.9	50805.6
	127975	121659	864794
	164226	39546	936746
	73324.9	42292.2	43665.4
	362505	202673	95844.1
	37349	385574	1260000
	249085	128799	53826.5
	118638	595112	81563.6
	27737.1	553095	34053.5
	51629.5	433633	28835.6
	30483.4	38996.8	56572.8
	40095.2	188393	78542.8
	173014	258971	111498
	532772	46137	39271.4
	64536.9	118638	181527
	46137	167247	426767
	230410	114519	82387.5
	36525.1	118638	117814
	309228	344105	302088
	773619	41193.8	45038.5
	34053.5	70304	33504.3
	902418	91175.5	152966
	116990	74972.6	81289
	54650.4	50531	166972
	38722.1	191414	31856.5
	37623.6	751649	40919.1
	34053.5	154065	70853.3
	29934.1	32131.1	88429.3
	70853.2	1720000	50805.6
	76345.8	50531	200202
	67557.8	70304	113695
	61790.6	153515	167521
	33778.9	52728	37074.4
	232058	51080.2	300440
	740938	93372.5	50805.6
	323234	156262	44489.3
	528378	48334	34053.5
	214208	183450	228488
	62339.9	104083	28011.8
	86506.9	296870	40095.3
	31307.2	246613	219975
	125504	74148.8	28286.4
	35701.2	144453	100787
	70578.6	234804	102984
	92548.6	997987	1900000
	43665.4	108752	845296
	56023.5	87056.1	53826.5
	74972.6	45587.8	70304
	200202	37349	29110.3
	123307	551996	32680.4
	53002.6	144727	172190
	71677.1	126328	32680.4
	437478	551172	185372
	42292.2	241670	84859.1
	49707.1	60692.1	44214.6
	53826.5	394636	34602.8
	85957.6	126328	564354
	28011.8	42292.2	110399
	46686.2	149121	28561
	97491.9	29384.9	59319
	43390.8	482242	111223
	73874.1	49157.9	84309.9
	43940	3300000	204046
	34053.5	6860000	65086.1
	40369.9	109026	48334
	48608.6	533871	33229.6
	305658	231234	34053.5
	34053.5	28286.4	68930.9
	83486	494325	415233
	208166	251007	122483
	51629.5	298792	346302
	85957.6	74148.8	31581.9
	96393.4	157635	907361
	32680.4	48334	77718.9
	28561	177133	184823
	27737.1	446540	448188
	255676	737368	32680.4
	57396.6	265013	75247.2
	42841.5	94471	324881
	434731	136489	407543
	63438.4	49707.1	82936.7
	32955	122483	298792
	81838.2	136489	37349
	68930.9	838979	339436
	54101.1	128799	64262.2
	46137	295496	49432.5
	66184.6	113969	911480
	83211.4	2120000	147474
	50805.6	2370000	287807
	127975	248536	288082
	116441	232882	96942.6
	30483.4	79092	445167
	31032.6	2080000	99139.6
	28561	75247.2	101886
	222172	60417.5	233157
	39271.4	257873	282314
	534970	31581.9	731876
	513000	103808	191688
	300714	63163.8	418254
	31307.2	51080.2	77169.6
	40919.1	67557.8	36799.7
	43665.4	151044	299067
	90626.2	53826.5	848591
	51354.9	289180	333120
	38996.8	300714	328726
	51629.5	882370	147748
	54375.8	321311	45038.5
	218602	2220000	480594
	282314	41468.4	104632
	101611	77169.6	47510.1
	151868	49432.5	793117
	31856.5	178781	44763.9
	110674	63987.6	207891
	38172.9	2800000	140608
	42566.9	45038.5	831839
	102160	1950000	60692.1
	28561	3690000	94196.4
	194984	173288	38447.5
	89527.8	106829	551447
	40919.1	49157.9	67283.1
	78268.1	149671	918346
	191139	34877.4	170542
	72775.6	31032.6	54925
	176035	180429	662121
	119462	174936	361132
	75247.2	1360000	2860000
	94196.4	139784	64811.5
	119462	771147	52453.4
	37623.6	38722.1	655804
	59593.6	110399	522337
	29110.2	450110	247162
	51629.5	644545	161205
	33229.6	1250000	119736
	36250.5	40919.1	314720
	106554	983981	33778.9
	40095.2	829093	1260000
	32131.1	45587.8	29384.9
	38172.9	150494	2250000
	109850	1110000	404523
	32131.1	526182	305108
	125504	747255	154614
	41468.4	106280	212834
	37349	39820.6	389144
	34053.5	152692	111498
	43940	728855	29934.1
	31307.2	3160000	144178
	89253.1	712103	131271
	45862.4	361132	94471
	67008.5	2170000	177133
	89802.4	42017.6	42566.9
	52728	90900.9	1060000
	52453.4	32955	332022
	31856.5	4300000	832388
	82387.5	356463	61241.4
	61790.6	199378	92823.2
	669810	169718	172739
	73874.1	73599.5	107928
	165599	181802	168620
	35701.2	59868.2	56023.5
	286434	44489.2	396558
	49707.1	37349	68381.6
	51904.1	83760.6	194160
	349872	678049	55199.6
	50805.6	106005	330648
	188393	109026	274350
	41193.8	189491	86781.5
	201300	86781.5	283413
	41468.4	48883.2	171091
	89802.4	31032.6	238924
	60142.9	92274	54101.1
	53002.6	197730	53277.2
	44763.9	914776	247162
	34602.8	71402.5	700843
	38722.1	601154	756592
	30483.4	411388	261992
	43116.1	78268.1	258148
	29110.2	1090000	185097
	48059.4	31032.6	67008.5
	45587.8	31032.6	306207
	32680.4	1280000	178232
	30208.8	48883.2	56847.4
	55199.6	44763.9	98041.1
	113420	730502	168070
	66733.9	673380	220798
	31307.2	31856.5	107928
	73874.1	119736	170268
	29110.2	81014.4	489656
	37074.4	787899	187020
	35426.6	61790.6	488832
	41468.4	29934.1	73324.9
	66459.2	77169.6	188393
	35701.2	149396	102710
	42841.5	220249	308404
	172464	281491	29934.1
	111772	1720000	39271.4
	73599.5	697822	562981
	620652	59593.6	282040
	29384.9	164500	96668
	29110.2	403973	34053.5
	48608.6	193885	48059.4
	35426.6	2060000	830740
	62065.2	1450000	67832.4
	76895	105456	249360
	55748.9	68930.9	225192
	57671.2	32405.8	1100000
	149396	90626.2	44489.2
	33504.2	573692	54375.7
	226840	44214.6	82112.9
	74972.6	360033	371568
	89802.4	210088	75521.9
	90077	37898.2	626694
	199103	60142.9	85133.7
	279019	49157.9	41743
	218052	484713	1190000
	120286	31856.5	45862.4
	215306	48883.2	107928
	97766.5	85408.4	1270000
	2860000	745058	524259
	169993	41193.8	48883.2
	50805.6	444069	363603
	138960	857928	152692
	388869	1390000	35426.6
	417155	244966	33504.2
	47235.5	718694	138960
	234804	43665.4	671183
	39546	481967	317466
	54925	135390	288631
	199103	391890	126602
	242494	36250.5	37623.6
	41193.8	79092	493226
	166423	135390	49432.5
	40644.5	411388	53551.9
	33778.9	33229.6	677225
	32405.8	230136	55748.9
	33504.2	30758	169993
	39546	138960	139784
	121934	49432.5	110674
	29384.9	61241.4	437478
	794490	97491.9	77169.6
	37074.4	149396	508880
	62889.1	67283.1	1340000
	393812	40369.9	154614
	321311	540462	299067
	133193	269956	194984
	207616	140608	160930
	83211.4	38172.9	328726
	186196	28286.4	267210
	112047	838430	276822
	461919	41193.8	68107
	200202	343281	282040
	73599.5	35152	179330
	130722	53551.9	54101.1
	256500	426218	43116.1
	499268	104632	1240000
	39271.4	67283.1	300440
	30483.4	51904.1	101337
	219700	168345	30208.7
	83486	86232.2	484164
	109301	28835.6	52178.7
	143354	151318	40095.2
	44763.9	127701	127975
	97766.5	167521	129898
	102435	635482	57122
	104358	55199.6	309502
	107378	58220.5	104907
	29110.2	84035.2	148572
	88154.6	289729	376511
	674479	143080	87056.1
	1270000	562432	146924
	153790	35152	220524
	52178.8	253754	29110.2
	6316.38	34053.5	64536.9
	537990	135939	81289
	94745.6	54650.4	241121
	32955	387770	63163.8
	79366.6	31032.6	875779
	1040000	608844	2930000
	132644	37074.4	1020000
	151593	519316	288082
	196632	82662.1	102710
	185646	97491.9	308129
	28835.6	754395	126053
	39271.4	102984	95569.5
	36250.5	151868	1580000
	227390	35701.2	74423.4
	232058	45587.8	474003
	28011.8	41468.4	41468.4
	91999.4	294398	294123
	51080.2	41193.8	59868.3
	42017.6	123856	229037
	116166	413860	1030000
	278195	74148.8	63713
	116990	89802.4	121934
	81289	911480	347401
	65360.8	488283	167796
	32131.1	166972	594838
	67283.1	65086.1	141432
	38996.8	168070	1010000
	74148.8	1330000	202948
	42841.5	33504.2	29934.1
	29110.2	871385	542110
	87880	138686	1420000
	39546	187294	241395
	207891	29110.2	155987
	72226.4	101337	103259
	55199.6	41743	259795
	162303	27737.1	338887
	51354.9	42841.5	66184.6
	70029.4	28561	870287
	28835.6	112047	48608.6
	197455	51354.9	236178
	41193.8	75796.5	1390000
	147474	44763.9	99688.9
	220524	33778.9	186470
	619829	511352	60966.8
	1390000	43116.1	803828
	88429.2	96942.6	106280
	35152	169169	471531
	185372	285335	58495.1
	59868.2	531125	651685
	613238	116441	44489.3
	29934.1	289455	36799.8
	275449	807947	32405.8
	53826.5	40095.2	62339.9
	207891	200476	395460
	78542.8	29110.2	210637
	81563.6	43665.4	47784.8
	29934.1	33778.9	352344
	371018	594014	1720000
	35975.9	37349	135665
	53002.6	85957.6	277920
	140608	724461	3070000
	127426	77718.9	947456
	101886	156811	125000
	43390.8	79092	187294
	125229	160930	315544
	109301	47784.8	477573
	144178	33504.2	628617
	489931	358935	362780
	527555	172464	158184
	120011	167247	220249
	209264	132918	177957
	116716	33504.2	218602
	319664	67008.5	387496
	28835.6	143904	65086.1
	250183	82387.5	1180000
	111772	308404	637130
	183999	198554	1380000
	198279	40919.1	847493
	30483.4	43665.4	49157.9
	159832	43940	268858
	164500	88978.5	420176
	35152	135939	1420000
	265013	28286.4	2140000
	91175.5	28011.8	1190000
	128799	266661	84035.3
	31307.2	58495.1	431161
	291102	49157.9	256500
	40369.9	110674	476474
	245789	46411.6	118913
	61516	265288	1580000
	442696	31856.5	253479
	88429.2	54375.8	1490000
	104632	811792	166148
	85133.8	31307.2	132918
	561883	272428	655805
	110674	240022	428964
	193336	329275	2050000
	27737.1	43665.4	205694
	113146	388320	203772
	353168	35426.6	901000
	31032.6	44763.9	284786
	29384.9	200751	197455
	137038	66733.9	424021
	49981.8	300440	560510
	28835.6	27737.1	103808
	209264	294123	88703.9
	411663	112047	109850
	71127.9	105731	566002
	31856.5	109850	371018
	324607	38996.8	385024
	253754	34877.4	474552
	235903	38172.9	65086.1
	37074.4	107378	72775.6
	203222	42841.5	98865
	54101.1	40644.5	166972
	43116.1	170268	90351.6
	51354.9	131820	73599.5
	110674	36250.5	57122
	166423	46411.6	86781.5
	36799.7	110125	365251
	55748.9	49981.8	128250
	214482	37074.4	1460000
	28561	681070	492677
	28835.6	176584	81838.3
	34602.7	46960.9	601704
	1020000	219151	665691
	47510.1	437203	89527.8
	1360000	33229.6	540188
	208166	67283.1	93372.5
	58220.5	226016	379806
	243043	45862.4	165050
	815911	46686.2	131820
	69480.1	32131.1	165050
	31307.2	31856.5	96942.6
	167247	115617	135390
	731601	307580	104907
	100513	85957.6	240022
	181252	279294	307580
	106280	105731	413585
	955420	698097	127151
	30483.4	601154	2480000
	83486	2410000	130722
	358935	68381.6	229861
	88154.6	140059	32955
	272703	60417.5	2630000
	166972	36525.1	396559
	59868.2	86506.9	173014
	39546	102710	748902
	42292.2	76620.4	513000
	166697	866716	1110000
	36799.7	43116.1	143354
	296595	195533	874955
	427866	922465	1250000
	311425	275174	99414.3
	63163.7	87056.1	536343
	234804	491579	192512
	54925	79641.2	717870
	165324	28835.6	785702
	81838.2	690407	454504
	510802	30758	38996.8
	106554	31032.6	169993
	35701.2	93097.9	250458
	47784.7	34877.4	592366
	28286.4	44763.9	989199
	46411.6	321586	1290000
	152142	57945.9	371018
	75247.2	1310000	101886
	909009	181802	353168
	41468.4	546778	438576
	122483	326529	80739.8
	37074.4	1260000	46960.9
	44214.6	552820	433908
	37623.6	100513	174112
	32131.1	85133.8	123307
	53551.9	119187	152417
	39546	75796.5	231234
	46137	1300000	271879
	51354.9	49981.8	73599.5
	186745	107928	570122
	134566	921367	222996
	355639	133742	110674
	187294	219151	701118
	40369.9	188942	87056.1
	32955	205420	50256.4
	117540	134292	135665
	50805.6	323234	35975.9
	178232	114793	244966
	33504.2	30208.8	81289
	31856.5	29384.9	42789875
	129348	28286.4	404523
	53002.6	342183	791744
	95844.1	150769	278470
	40919.1	296046	904889
	127975	90626.2	2350000
	226291	55748.9	470433
	65086.1	39820.6	120286
	57396.6	690682	324332
	118363	166423	1030000
	61790.6	81563.6	1040000
	50805.6	117540	322135
	39271.4	77169.6	347950
	53277.2	82387.5	417979
	28561	48883.2	129074
	128524	919170	993044
	48883.2	236452	808771
	31032.6	39271.4	296870
	179056	47510.1	65635.4
	32955	59593.6	560510
	396833	273252	164226
	72226.4	255950	3800000
	73324.9	74698	853260
	197181	859302	306207
	58220.5	604450	829917
	46411.6	40644.5	558862
	139510	129898	1990000
	29934.1	445716	411663
	165050	197730	279568
	171641	46411.6	538814
	61516	811792	1850000
	35426.6	31307.2	1210000
	131545	272428	380905
	95844.1	240022	1740000
	359484	329275	305108
	71402.5	43665.4	116716
	102160	388320	151318
	249909	35426.6	55748.9
	43940	44763.9	642348
	105181	200751	816460
	982883	66733.9	4300000
	506408	300440	360583
	61241.4	27737.1	123581
	29934.1	294123	104907
	29934.1	112047	735171
	45038.5	105731	178232
	58495.1	109850	76071.1
	37898.2	38996.8	502289
	137587	34877.4	280392
	28561	38172.9	941140
	77718.9	107378	413860
	76895	42841.5	1530000
	518492	40644.5	1100000
	56847.4	170268	1780000
	35975.9	131820	73324.9
	29384.9	36250.5	222172
	38447.5	46411.6	216404
	39820.6	110125	220524
	58495.1	49981.8	294947
	66459.2	37074.4	164775
	60966.7	681070	509429
	29110.2	176584	19916906
	28286.4	46960.9	82112.9
	32405.7	219151	36525.1
	231234	437203	38447.5
	29110.2	33229.6	446266
	83211.4	67283.1	34602.8
	37898.2	226016	338613
	31581.9	45862.4	31307.3
	82112.9	46686.2	129623
	74972.6	32131.1	120286
	752747	31856.5	484164
	40644.5	115617	166423
	230960	307580	36250.5
	371293	85957.6	72775.6
	139784	279294	1570000
	33778.9	105731	33778.9
	294123	698097	74423.4
	170268	601154	30758
	152417	2410000	379257
	468236	68381.6	44763.9
	74148.7	140059	55748.9
	95294.9	60417.5	139784
	455054	36525.1	28011.8
	45038.5	86506.9	741488
	64811.5	102710	167796
	358660	76620.4	79915.9
	755768	866716	94196.4
	183450	43116.1	37074.4
	848317	195533	92548.6
	963384	922465	1180000
	902418	275174	36250.5
	2170000	87056.1	201300
	327628	491579	549250
	232058	79641.2	39546
	207342	28835.6	196082
	550623	690407	341084
	615435	30758	196357
	67008.5	31032.6	533871
	56023.5	93097.9	88154.6
	343007	34877.4	47784.8
	687661	44763.9	148023
	621476	321586	33778.9
	75521.9	57945.9	82662.1
	539913	1310000	28011.8
	292201	181802	32955
	816185	546778	836782
	231509	326529	73874.1
	1350000	1260000	35152
	122208	552820	40644.5
	255950	100513	80465.1
	159557	85133.8	38996.8
	301538	119187	597584
	618730	75796.5	42292.3
	241121	1300000	271330
	146650	49981.8	54925
	101337	107928	44763.9
	148298	921367	871385
	255676	133742	38996.8
	252930	219151	185097
	161480	188942	244416
	245789	205420	755768
	64536.9	134292	51080.3
	357012	323234	405072
	89527.7	114793	35426.6
	201575	30208.8	580557
	39271.4	29384.9	62614.5
	914227	28286.4	128799
	142805	342183	287807
	54101.1	150769	37074.4
	62614.5	296046	226016
	71677.1	90626.2	45862.4
	34053.5	55748.9	862323
	252380	39820.6	424021
	151868	690682	40919.1
	1020000	166423	140059
	44763.9	81563.6	371018
	49707.1	117540	42292.3
	1330000	77169.6	102160
	51629.5	82387.5	300165
	955695	48883.2	35975.9
	327902	919170	55748.9
	661022	236452	58769.8
	1260000	39271.4	75796.5
	30758	47510.1	52728
	236452	59593.6	337240
	90900.9	273252	40919.1
	578635	255950	171366
	458074	74698	208166
	580832	859302	93647.1
	693153	604450	271879
	56572.7	40644.5	34602.8
	1410000	129898	66184.6
	477848	445716	407818
	52178.7	197730	35152
	1380000	46411.6	31032.6
	2700000	67832.4	89253.1
	540187	54375.8	28561
	606097	34602.8	60692.1
	857105	1300000	59044.4
	83486	65910	34053.5
	640975	53002.6	360583
	498719	70304	123581
	464391	389418	104907
	747255	714025	735171
	105456	652509	178232
	452307	305383	76071.1
	166148	130722	502289
	1130000	32955	280392
	198828	28561	941140
	35152	60417.5	413860
	190590	36250.5	1530000
	547053	252106	1100000
	293025	221073	1780000
	209539	870836	73324.9
		94745.6	222172
		873857	216404
		74148.8	220524
		317741	294947
		195533	164775
		76895	509429
		1160000	82112.9
		731876	36525.1
		53277.2	38447.5
		86506.9	446266
		109850	34602.8
		126877	338613
		88429.2	31307.3
		408367	129623
		76620.4	120286
		259521	484164
		82936.8	166423
		37898.2	36250.5
		28835.6	72775.6
		35426.6	1570000
		942513	33778.9
		142530	74423.4
		29384.9	30758
		128250	379257
		56572.8	44763.9
		771971	55748.9
		603626	139784
		516020	28011.8
		732700	741488
		88978.5	167796
		259246	79915.9
		604175	94196.4
		252380	37074.4
		522062	92548.6
		140608	1180000
		38172.9	36250.5
		1070000	201300
		122757	549250
		424021	39546
		93372.5	196082
		29110.2	341084
		643721	196357
		35975.9	533871
		118913	88154.6
		60966.8	47784.8
		748902	148023
		78268.1	33778.9
		430337	82662.1
		167796	28011.8
		315544	32955
		80465.1	836782
		42017.6	73874.1
		404797	35152
		210637	40644.5
		282864	80465.1
		472355	38996.8
		89527.8	597584
		226566	42292.3
		92274	271330
		50805.6	54925
		706885	44763.9
		81838.2	871385
		158459	38996.8
		46411.6	185097
		84859.1	244416
		409466	755768
		53002.6	51080.3
		202673	405072
		861499	35426.6
		949653	580557
		498170	62614.5
		179879	128799
		138136	287807
		114519	37074.4
		137038	226016
		145826	45862.4
			862323
			424021
			40919.1
			140059
			371018
			42292.3
			102160
			300165
			35975.9
			55748.9
			58769.8
			75796.5
			52728
			337240
			40919.1
			171366
			208166
			93647.1
			271879
			34602.8
			66184.6
			407818
			35152
			31032.6
			89253.1
			28561
			60692.1
			59044.4
			34053.5
			31581.9
			314720
			58495.1
			38447.5
			601154
			124954
			235903
			42292.3
			324881
			215581
			154065
			28561
			79092
			111223
			87880
			49707.1
			32680.4
			60417.5
			127975
			32131.1
			157635
			163127
			27737.1
			55748.9
			145002
			736819
			121384
			29384.9
			29934.1
			174387
			55748.9
			60966.8
			32405.8
			30208.8
			55748.9
			43390.8
			49432.5
			102984
			286708
			41193.8
			219700
			36525.1
			94745.6
			81014.4
			29110.3
			33778.9
			76895
			37349
			33504.3
			76071.1
			50531
			43116.1
			33504.3
			59868.3
			567925
			43940
			64262.3
			56572.8
			91999.4
			708533
			30758
			818383
			65635.4
			40644.5
			46411.6
			33229.6
			93647.1
			163951
			238649
			191963
			1000000
			61790.6
			70853.3
			263915
			41468.4
			43116.1
			38447.5
			38447.5
			161754
			28561
			410015
			98041.1
			50531
			45038.5
			116441
			195533
			101337
			87880
			52453.4
			42017.6
			35152
			57396.6
			107928
			49707.1
			355090
			59319
			301264
			102160
			52453.4
			110948
			645643
			191963
			335042
			1210000
			110674
			35426.6
			35701.2
			174662
			31581.9
			417155
			57122
			1700000
			41743
			71677.1
			379532
			652784
			56572.7
			366899
			37898.2
			100513
			112596
			61516
			48059.4
			383376
			82662.1
			196906
			124954
			36250.5
			149396
			229586
			60142.9
			95844.1
			582480
			307580
			82936.7
			437752
			345478
			79366.6
			579459
			255401
			45862.4
			50256.4
			285885
			170817
			88978.5
			92823.2
			44489.2
			50256.4
			129623
			39271.4
			311699
			74423.4
			271330
			336416
			146100
			65360.7
			446815
			121934
			365800
			39546
			32131.1
			133468
			54101.1
			118089
			155163
			53551.9
			116990
			47235.5
			160381
			158184
			207067
			329550
			229861
			49157.9
			143080
			218052
			34328.1
			40095.2
			42292.2
			138686
			165599
			95020.2
			152417
			62065.2
			40095.2
			303735
			67283.1
			149121
			377884
			77993.5
			51354.9
			65360.7
			88978.5
			494050
			310052
			65910
			50256.4
			85957.6
			140333
			974095
			143904
			108752
			39546
			140608
			132918
			66733.9
			208166
			88154.6
			49432.5
			231234
			40369.9
			223270
			70304
			44214.6
			107653
			95294.9
			213933
			83211.4
			34053.5
			150220
			391066
			227390
			705512
			101337
			901044
			69205.5
			193336
			146100
			62889.1
			971623
			40919.1
			33778.9
			91999.4
			117265
			610491
			261718
			59044.4
			254028
			47510.1
			126602
			46411.6
			489931
			350971
			271330
			143904
			27737.1
			121384
			145002
			157086
			32131.1
			167521
			150220
			83760.6
			293574
			99963.5
			76895
			191688
			118913
			112322
			880173
			59319
			37349
			63163.7
			192238
			127151
			43940
			442695
			48608.6
			205420
			27737.1
			403973
			193611
			172739
			77169.6
			80739.7
			33778.9
			366899
			54375.7
			369096
			190040
			53277.2
			165324
			187569
			343281
			78542.7
			51629.5
			45313.1
			44763.9
			116990
			41468.4
			41743
			91724.7
			68930.9
			50805.6
			48334
			37898.2
			48059.4
			115342
			196082
			53002.6
			553918
			232607
			116990
			238649
			69754.7
			67008.5
			127975
			33778.9
			745607
			109850
			123581
			67008.5
			135390
			158184
			118363
			44214.6
			79366.6
			46686.2
			38172.9
			110948
			206518
			31032.6
			42566.9
			425669
			53826.5
			218876
			96393.4
			28011.7
			78268.1
			129623
			91999.4
			110125
			118638
			239748
			43665.4
			198005
			42292.2
			406170
			90626.2
			87330.7
			333669
			645369
			296870
			60966.7
			191139
			53826.5
			212560
			223270
			68107
			216954
			55748.9
			117265
			770598
			56023.5
			51629.5
			76895
			197730
			29659.5
			139510
			126053
			126328
			236727
			223819
			918071
			636855
			106280
			180429
			246064
			734896
			781857
			47235.5
			53826.5
			236178
			187844
			99963.5
			143629
			87056.1
			163402
			46411.6
			176035
			84035.2
			72226.4
			532223
			500092
			38447.5
			251282
			614611
			402326
			36250.5
			596485
			668712
			48608.6
			36799.7
			531948
			68107
			165050
			165874
			52453.4
			371293
			331747
			185372
			41193.7
			395185
			379806
			282589
			79366.6
			399854
			35701.2
			357287
			510802
			105456
			138411
			39546
			399579
			82662.1
			234804
			265288
			288082
			765105
			48334
			58220.5
			542659
			164500
			590444
			123032
			832663
			164226
			235079
			157909
			56572.7
			219700
			65086.1
			156536
			36250.5
			37349
			145551
			57396.6
			277371
			90626.3
			215031
			93372.5
			38172.9
			69480.1
			37898.3
			286708
			30758
			357836
			2290000
			153790
			343831
			310052
			365526
			45587.8
			338613
			214482
			1280000
			189217
			3130000
			3000000
			31032.6
			306482
			520140
			1000000
			5830000
			191139
			76345.8
			2830000
			28286.4
			144178
			107104
			301264
			43940
			197730
			3470000
			2570000
			160106
			34602.8
			54925
			124954
			48608.6
			221897
			34328.1
			101886
			350147
			186196
			341359
			54925
			54101.1
			50805.6
			62614.5
			9800000
			1090000
			119187
			275998
			161205
			72775.6
			264738
			71127.9
			61516
			72501
			154339
			71402.5
			37898.3
			418254

## Sheet: Sphericity in Fig 2
1d	3d	5d	7d
0.614304	0.579965	0.808879	0.626993
0.733579	0.882658	0.591452	0.638579
0.663485	0.678301	0.885993	0.816474
0.992363	0.905869	0.877497	0.566068
0.86938	0.699607	0.757661	0.57741
0.703042	0.980949	0.828062	0.723
0.881813	0.829794	0.880032	0.829474
0.397507	0.891914	0.68175	0.664259
0.890603	0.755691	0.742961	0.754719
0.688177	0.889432	0.885743	0.661956
0.953672	0.638418	0.885532	0.685408
0.791159	0.822216	0.889215	0.706726
0.62197	0.734246	0.751449	0.628385
0.867201	0.917392	0.729406	0.592639
0.708228	0.779905	0.813721	0.607238
0.770738	0.645361	0.850488	0.759961
0.762093	0.704866	0.794171	0.723119
0.961882	0.820352	0.791558	0.758303
0.785651	0.872471	0.552481	0.504099
0.747227	0.929465	0.746565	0.868978
0.858971	0.668765	0.929814	0.611308
0.686639	0.762026	0.871923	0.926948
0.681613	0.919599	0.838209	0.664675
0.615281	0.605143	0.562208	0.593624
0.51688	0.833378	0.707545	0.428578
0.633441	0.707725	0.758576	0.54926
0.821137	0.921501	0.717132	0.414976
0.854694	0.869293	0.895113	0.627978
0.808212	0.720448	0.813338	0.76378
0.594525	0.808936	0.690194	0.601679
0.894353	0.510751	0.750106	0.444636
0.862407	0.67853	0.849983	0.624066
0.749341	0.902429	0.536916	0.606176
0.76277	0.767154	0.633607	0.827197
0.49542	0.611156	0.752124	0.82011
0.648908	0.775495	0.87035	0.651042
0.687649	0.870592	0.891835	0.57473
0.680664	0.86552	0.558161	0.75606
0.561702	0.924775	0.566745	0.706075
0.796755	0.917017	0.851416	0.872106
0.929628	0.84413	0.876239	0.799977
0.93803	0.765832	0.902332	0.982979
0.877796	0.720094	0.750069	0.571653
0.855464	0.783165	0.638827	0.901465
0.997002	0.806614	0.860067	0.810778
0.986553	0.810628	0.944698	0.724734
0.709038	0.678434	0.787771	0.743432
0.716638	0.968594	0.754547	0.740153
0.780789	0.741532	0.87465	0.501538
0.691185	0.917271	0.683621	0.684442
0.670221	0.892448	0.865873	0.647078
0.946554	0.965561	0.912687	0.680578
0.560594	0.890763	0.769202	0.48945
0.514343	0.930913	0.878293	0.754616
0.456327	0.643285	0.483235	0.664731
0.896521	0.65062	0.767459	0.664473
0.945516	0.690118	0.766791	0.903657
0.817062	0.950771	0.749187	0.585588
0.943482	0.830219	0.802602	0.740649
0.614135	0.795599	0.696425	0.727847
0.888733	0.723468	0.64772	0.8648
0.68992	0.90766	0.927938	0.636668
0.708108	0.765852	0.794995	0.947144
0.911993	0.872407	0.808772	0.689838
0.685945	0.825846	0.798043	0.477807
0.940128	0.974884	0.881791	0.456915
0.783568	0.935076	0.646472	0.652445
0.99698	0.923589	0.91708	0.561237
0.771808	0.591874	0.559052	0.885503
0.847118	0.711587	0.7511	0.720895
0.874392	0.94833	0.797233	0.70259
0.613681	0.687666	0.627512	0.857119
0.816704	0.53421	0.537681	0.709918
0.945638	0.860224	0.834099	0.605386
0.813448	0.937618	0.810935	0.931596
0.788485	0.775522	0.712116	0.896541
0.788378	0.910397	0.85081	0.844131
0.783514	0.83648	0.777404	0.664415
0.671276	0.642552	0.941685	0.504232
0.911948	0.942063	0.835076	0.593795
0.971908	0.561799	0.761914	0.559281
0.810736	0.936279	0.627988	0.743167
0.716992	0.831498	0.690345	0.722404
0.542359	0.60585	0.695549	0.717335
0.886548	0.624533	0.675868	0.773738
0.83147	0.895036	0.79662	0.648823
0.83573	0.798253	0.842426	0.789612
0.874782	0.877927	0.873118	0.545827
0.954804	0.815211	0.479681	0.677203
0.945872	0.846958	0.607218	0.548246
0.977954	0.66122	0.785952	0.552387
0.811781	0.833707	0.732725	0.569703
0.876805	0.717694	0.854424	0.810413
0.858085	0.691265	0.562707	0.903811
0.806824	0.816103	0.795311	0.669247
0.837853	0.562108	0.419588	0.594683
0.822122	0.899969	0.586547	0.579061
0.810286	0.933732	0.769217	0.848553
0.708065	0.639403	0.930021	0.772986
0.745714	0.809533	0.82355	0.619558
0.798307	0.858299	0.531196	0.55298
0.776087	0.55966	0.760609	0.760114
0.800223	0.705892	0.80824	0.627551
0.783725	0.586507	0.769876	0.605361
0.818739	0.74683	0.87339	0.93314
0.691224	0.783399	0.386733	0.501795
0.885737	0.929686	0.887164	0.718269
0.605243	0.723006	0.696705	0.597227
0.674414	0.876745	0.928907	0.731771
0.83751	0.750437	0.649184	0.608948
0.886826	0.597113	0.561992	0.841673
0.764118	0.94387	0.800189	0.906697
0.600901	0.875158	0.852132	0.769271
0.686051	0.761979	0.55425	0.77464
0.961868	0.754833	0.545239	0.805028
0.735906	0.816351	0.794305	0.65568
0.81919	0.930148	0.696607	0.696598
0.779385	0.859293	0.605382	0.579354
0.88902	0.872891	0.627914	0.722688
0.836458	0.864739	0.379484	0.624015
0.966752	0.898236	0.484424	0.737623
0.702779	0.780626	0.861875	0.631664
0.718763	0.8479	0.388614	0.755386
0.927397	0.987981	0.921479	0.881982
0.756954	0.817209	0.808387	0.58761
0.664102	0.599579	0.660001	0.713679
0.729088	0.754578	0.864626	0.965628
0.911965	0.851009	0.700517	0.76705
0.949242	0.904269	0.591179	0.838194
0.639096	0.818796	0.720406	0.944363
0.796007	0.88276	0.714852	0.76785
0.901258	0.861043	0.843344	0.626638
0.852835	0.931256	0.42487	0.686069
0.929578	0.76192	0.738617	0.626028
0.917186	0.641757	0.758277	0.736588
0.908331	0.817614	0.934049	0.758584
0.865839	0.926876	0.462374	0.91871
0.8891	0.839909	0.745601	0.693094
0.703901	0.834633	0.564652	0.58614
0.671586	0.891566	0.779348	0.685209
0.838077	0.820002	0.860436	0.574226
0.849476	0.7451	0.645031	0.696031
0.797641	0.769091	0.598703	0.755289
0.839673	0.841023	0.890117	0.660209
0.959035	0.850097	0.7244	0.759941
0.931068	0.847898	0.646634	0.534123
0.940298	0.909848	0.740256	0.893938
0.954893	0.698528	0.722072	0.711148
0.948069	0.767896	0.63905	0.754481
0.893877	0.902338	0.74656	0.791547
0.933009	0.790187	0.703236	0.577461
0.883265	0.84727	0.693515	0.681999
0.911971	0.918887	0.650107	0.536298
0.833269	0.917392	0.486071	0.624504
0.806463	0.915915	0.894149	0.545117
0.967171	0.921105	0.841981	0.59875
0.831797	0.711256	0.679883	0.625373
0.613835	0.912305	0.771958	0.783394
0.977928	0.704351	0.924745	0.509206
0.942919	0.756733	0.755748	0.876178
0.912913	0.808563	0.739372	0.917458
0.697463	0.564654	0.752308	0.66116
0.904972	0.918036	0.842148	0.948434
0.945793	0.886789	0.640594	0.538527
0.929126	0.84769	0.646889	0.539168
0.806029	0.857885	0.838773	0.5822
0.946525	0.830747	0.881552	0.532064
0.682415	0.916228	0.691416	0.601191
0.756771	0.876885	0.734431	0.834285
0.935712	0.911182	0.713572	0.902624
0.885506	0.877603	0.884953	0.854865
0.996344	0.903476	0.567867	0.615425
0.991651	0.869749	0.740462	0.614253
0.858475	0.82887	0.830607	0.776902
0.833342	0.879631	0.869654	0.842332
0.88359	0.762441	0.592167	0.562303
0.981783	0.757375	0.760814	0.581413
0.886047	0.913491	0.601461	0.935203
0.781186	0.859172	0.768085	0.765845
0.965399	0.950356	0.714666	0.900898
0.897665	0.949104	0.63916	0.6161
0.835036	0.820755	0.837282	0.536032
0.64872	0.599387	0.922833	0.733156
0.759072	0.964645	0.764019	0.596497
0.88	0.705257	0.870441	0.75359
0.830461	0.942044	0.87358	0.527363
0.930206	0.831855	0.615699	0.758211
0.964269	0.809783	0.702929	0.686867
0.952422	0.942536	0.884859	0.711066
0.87211	0.636993	0.613195	0.539839
0.797635	0.697649	0.663824	0.651906
0.830566	0.690619	0.774947	0.750586
0.952021	0.921641	0.594322	0.837691
0.875564	0.583337	0.577264	0.561031
0.799666	0.650488	0.835387	0.810763
0.918284	0.773476	0.524617	0.699743
0.7534	0.609637	0.572103	0.605351
0.975901	0.723733	0.578595	0.736797
0.553816	0.696089	0.678437	0.866128
0.661487	0.69038	0.81197	0.498624
0.700695	0.604657	0.843808	0.7144
0.913088	0.912852	0.696351	0.748953
0.885251	0.667624	0.48538	0.829814
0.945381	0.671591	0.722296	0.731878
0.785573	0.76764	0.894524	0.883684
0.910188	0.723498	0.565502	0.789341
0.808772	0.693896	0.843886	0.819633
0.868796	0.693889	0.803147	0.644978
0.946485	0.896148	0.52883	0.692804
0.832651	0.506101	0.595951	0.62907
0.725124	0.699155	0.600318	0.800401
0.779642	0.78608	0.672078	0.677549
0.958375	0.558084	0.823101	0.743962
0.674861	0.770466	0.878203	0.809832
0.810442	0.628182	0.871898	0.588653
0.794048	0.597409	0.455807	0.711915
0.738101	0.946101	0.863771	0.774169
0.83264	0.908408	0.669837	0.813492
0.814845	0.83369	0.645533	0.897214
0.836085	0.628905	0.904582	0.694446
0.908059	0.757759	0.764033	0.701046
0.838681	0.722262	0.460649	0.687148
0.722805	0.919001	0.92643	0.713826
0.664079	0.62939	0.721087	0.911814
0.855061	0.765015	0.871889	0.750418
0.84491	0.872348	0.420302	0.533024
0.849964	0.806933	0.634771	0.832097
0.78384	0.742	0.867247	0.637584
0.901568	0.760041	0.601368	0.74191
0.738991	0.692818	0.492471	0.702271
0.886689	0.759593	0.758565	0.762583
0.836371	0.770495	0.709813	0.637938
0.839755	0.706711	0.842818	0.789486
0.941796	0.86311	0.596965	0.534971
0.827781	0.599947	0.837578	0.825158
0.810554	0.94158	0.860235	0.817796
0.948548	0.768872	0.812706	0.824679
0.800851	0.836448	0.811588	0.662983
0.933152	0.837234	0.641603	0.785348
0.77541	0.758344	0.52208	0.829008
0.806668	0.829559	0.941888	0.790286
0.995431	0.738921	0.811334	0.785847
0.854174	0.837312	0.675071	0.79486
0.829165	0.932699	0.831233	0.88937
0.583015	0.606416	0.730631	0.693861
0.753516	0.902974	0.683019	0.86436
0.759459	0.757474	0.890107	0.80506
0.846409	0.724627	0.718151	0.68986
0.78568	0.707909	0.741444	0.769773
0.891338	0.641849	0.853373	0.719269
0.898958	0.692098	0.924836	0.8165
0.88388	0.815607	0.832052	0.560616
0.834693	0.807197	0.87448	0.667244
0.94677	0.905121	0.798203	0.785635
0.648466	0.69243	0.852013	0.793674
0.966545	0.640851	0.544001	0.507427
0.924327	0.81124	0.767832	0.841184
0.825746	0.781081	0.770862	0.623335
0.83112	0.815657	0.776525	0.759498
0.748332	0.784856	0.80957	0.741867
0.905037	0.849104	0.867779	0.749824
0.84109	0.641984	0.610973	0.679666
0.656209	0.857379	0.747459	0.833202
0.541589	0.590054	0.755944	0.940048
0.942725	0.741848	0.859828	0.609561
0.998768	0.904712	0.891985	0.596712
0.530444	0.597989	0.629682	0.74906
0.973321	0.81426	0.791917	0.681713
0.951586	0.884863	0.808691	0.89213
0.934797	0.925883	0.720192	0.732
0.723837	0.781574	0.763352	0.82364
0.645727	0.630682	0.927773	0.804712
0.61414	0.606352	0.914648	0.756319
0.595548	0.687347	0.794212	0.780026
0.987911	0.849278	0.776415	0.790422
0.816057	0.732635	0.892564	0.715622
0.66979	0.557161	0.703914	0.705573
0.7671	0.800275	0.799483	0.73649
0.903846	0.804053	0.802046	0.874963
0.863594	0.852691	0.624376	0.856328
0.954563	0.727036	0.838385	0.598692
0.823368	0.775604	0.714582	0.789303
0.547477	0.823867	0.565685	0.839177
0.754483	0.69082	0.675056	0.698553
0.744436	0.863692	0.580782	0.607822
0.838672	0.817037	0.882017	0.733353
0.93456	0.746126	0.848889	0.909418
0.792772	0.872497	0.476569	0.805721
0.753537	0.913567	0.747116	0.801648
0.878735	0.828804	0.4767	0.697255
0.991237	0.958141	0.934232	0.610276
0.907401	0.799804	0.755425	0.811559
0.861617	0.88343	0.624747	0.612986
0.794496	0.693195	0.945044	0.87478
0.918349	0.611578	0.76788	0.77304
0.902087	0.734367	0.878654	0.934579
0.77677	0.822495	0.96208	0.840147
0.750795	0.671006	0.857502	0.686752
0.974264	0.757931	0.871252	0.684689
0.881097	0.833545	0.881219	0.596715
0.944507	0.761768	0.918586	0.909944
0.543477	0.861377	0.793459	0.493433
0.794429	0.784113	0.663157	0.602654
0.950476	0.831922	0.790344	0.599449
0.746439	0.835106	0.828166	0.555701
0.815309	0.852857	0.590383	0.654996
0.907867	0.724791	0.832983	0.751398
0.856829	0.74405	0.727253	0.833416
0.758938	0.862842	0.875798	0.700209
0.99596	0.889028	0.875952	0.607041
0.908326	0.794202	0.826753	0.635274
0.934503	0.929822	0.863274	0.899394
0.937548	0.840108	0.718095	0.69328
0.980864	0.657071	0.683123	0.661725
0.759923	0.747494	0.850537	0.700774
0.953631	0.573689	0.668534	0.544746
0.807306	0.86539	0.79857	0.757358
0.635525	0.683673	0.605398	0.556965
0.577804	0.8829	0.923735	0.62349
0.591774	0.86642	0.879776	0.803725
0.744534	0.880055	0.476782	0.696279
0.825577	0.652108	0.834138	0.564752
0.641132	0.63497	0.741055	0.966248
0.887857	0.788	0.891341	0.802535
0.913971	0.539709	0.860123	0.705051
0.827724	0.944039	0.605313	0.757465
0.848694	0.767982	0.895722	0.804622
0.812018	0.658519	0.784568	0.681645
0.823129	0.683436	0.647418	0.81012
0.81135	0.675897	0.913891	0.754781
0.805246	0.697377	0.77373	0.848
0.836204	0.879045	0.916656	0.748562
0.667036	0.742434	0.799583	0.866528
0.89735	0.472292	0.752732	0.821942
0.773474	0.741196	0.720866	0.564415
0.836066	0.778311	0.821622	0.583696
0.863708	0.746267	0.857527	0.587677
0.817	0.636027	0.649885	0.645708
0.912247	0.754069	0.865074	0.858482
0.898061	0.526878	0.890815	0.570133
0.751954	0.781454	0.706296	0.824455
0.648317	0.676085	0.414342	0.500628
0.928613	0.898648	0.366103	0.637183
0.861712	0.830106	0.622025	0.546556
0.765076	0.898872	0.834765	0.532697
0.893768	0.742783	0.700893	0.660642
0.870869	0.795684	0.732216	0.653634
0.963322	0.618636	0.806143	0.786878
0.839389	0.619432	0.669646	0.762211
0.905912	0.794302	0.756464	0.727996
0.865712	0.715863	0.834243	0.47197
0.85822	0.900923	0.782235	0.929186
0.963937	0.786591	0.788229	0.637789
0.808701	0.927383	0.884924	0.827037
0.965724	0.86995	0.863859	0.81925
0.887532	0.805854	0.625237	0.907831
0.700904	0.970616	0.550699	0.73484
0.788882	0.827007	0.641729	0.507354
0.694834	0.867485	0.830657	0.677301
0.876266	0.792776	0.671763	0.577709
0.971888	0.861504	0.720064	0.628762
0.925191	0.918335	0.54826	0.680236
0.993289	0.903182	0.709289	0.764255
0.890511	0.836441	0.617092	0.516889
0.89013	0.874146	0.666849	0.80958
0.857347	0.905156	0.483733	0.42803
0.850843	0.736482	0.549934	0.788808
0.879418	0.876368	0.608198	0.662221
0.958046	0.695706	0.678722	0.618173
0.925862	0.844804	0.64286	0.659163
0.89172	0.87525	0.632437	0.928078
0.927686	0.938447	0.521183	0.629173
0.945271	0.88547	0.54749	0.709617
0.931998	0.934885	0.846887	0.944709
0.902761	0.804715	0.708325	0.761324
0.922846	0.931857	0.829633	0.743415
0.913596	0.793986	0.47532	0.642095
0.922603	0.870668	0.654269	0.633694
0.989088	0.788969	0.837734	0.795246
0.726032	0.591033	0.69653	0.626252
0.694805	0.73153	0.56041	0.902031
0.76112	0.937554	0.627152	0.816951
0.831844	0.905419	0.488462	0.648408
0.943557	0.922799	0.716875	0.746615
0.715217	0.564018	0.921663	0.604288
0.916005	0.848795	0.768597	0.666818
0.760177	0.924958	0.713328	0.593949
0.907798	0.712617	0.897321	0.835155
0.8528	0.80368	0.791179	0.868145
0.954805	0.932299	0.684541	0.552034
0.543265	0.848576	0.78354	0.631315
0.671533	0.877335	0.879124	0.839495
0.96383	0.73442	0.544597	0.599477
0.82725	0.683297	0.878276	0.447003
0.882706	0.88246	0.779115	0.381792
0.822896	0.706134	0.76701	0.609798
0.982727	0.799314	0.66639	0.654873
0.609545	0.580896	0.766895	0.430008
0.732408	0.776388	0.786301	0.917992
0.752796	0.816306	0.537354	0.601659
0.944932	0.80768	0.774991	0.682615
0.857025	0.947429	0.805485	0.661772
0.87157	0.792255	0.55166	0.891697
0.861839	0.640973	0.714787	0.878365
0.575626	0.778199	0.810939	0.788009
0.974388	0.77051	0.713719	0.531431
0.954626	0.739365	0.670637	0.737005
0.937604	0.675372	0.814483	0.519122
0.900442	0.688854	0.628978	0.795913
0.900778	0.700033	0.68485	0.755246
0.863686	0.871422	0.7474	0.483701
0.979188	0.77137	0.805931	0.871695
0.883448	0.598683	0.605194	0.796197
0.908045	0.770529	0.500879	0.623107
0.988454	0.811138	0.581241	0.793163
0.850443	0.68453	0.803195	0.867606
0.918888	0.908321	0.657956	0.691994
0.815319	0.538202	0.735591	0.76885
0.71413	0.85438	0.912367	0.69282
0.889291	0.902032	0.735897	0.640184
0.690613	0.661601	0.586536	0.920132
0.667645	0.868178	0.553059	0.580854
0.701237	0.952484	0.822522	0.795796
0.911126	0.735896	0.671858	0.939941
0.61084	0.839054	0.598432	0.90756
0.904935	0.911447	0.496006	0.809455
0.889857	0.828914	0.568172	0.789133
0.92917	0.674622	0.864348	0.824993
0.941608	0.92715	0.588321	0.832176
0.929993	0.572726	0.638249	0.828098
0.917685	0.577736	0.548679	0.536962
0.971984	0.711453	0.490696	0.687791
0.754735	0.524961	0.949699	0.952795
0.980974	0.714664	0.89946	0.649168
0.727977	0.824255	0.789516	0.81377
0.86437	0.835924	0.643059	0.923917
0.793019	0.943368	0.73656	0.847964
0.886349	0.689536	0.614886	0.660527
0.922097	0.884206	0.879432	0.875565
0.841557	0.844655	0.64118	0.685968
0.879255	0.705291	0.68874	0.58691
0.908536	0.929727	0.615974	0.738137
0.88885	0.902359	0.39536	0.760457
0.893655	0.678061	0.505488	0.675219
0.812573	0.50616	0.551853	0.792011
0.869778	0.713878	0.57584	0.829665
0.843233	0.898172	0.4001	0.912649
	0.691724	0.77979	0.724539
	0.552434	0.797243	0.669444
	0.624839	0.586386	0.835362
	0.853728	0.794728	0.850349
	0.920057	0.736752	0.586038
	0.819538	0.680251	0.73781
	0.817459	0.718965	0.711326
	0.719805	0.687049	0.588876
	0.710832	0.632505	0.702857
	0.938718	0.931183	0.713309
	0.886798	0.830076	0.768912
	0.889913	0.663712	0.588354
	0.708925	0.739893	0.769097
	0.869124	0.665487	0.715297
	0.943632	0.390853	0.781476
	0.689932	0.898145	0.790346
	0.897544	0.735767	0.818875
	0.913777	0.577879	0.699148
	0.705038	0.635859	0.886724
	0.774504	0.778433	0.835977
	0.581942	0.486502	0.873536
	0.842936	0.790471	0.54914
	0.961918	0.452979	0.95175
	0.839758	0.520413	0.82463
	0.84691	0.715034	0.948294
	0.582942	0.846261	0.549448
	0.813961	0.862278	0.787495
	0.778862	0.65317	0.603479
	0.664259	0.9383	0.817667
	0.864317	0.866959	0.89876
	0.829406	0.496194	0.841085
	0.78991	0.523086	0.683944
	0.664954	0.621345	0.831691
	0.903904	0.706704	0.905843
	0.858083	0.91978	0.950763
	0.695774	0.676601	0.885345
	0.715857	0.680401	0.824978
	0.896315	0.701877	0.832827
	0.796939	0.824884	0.885082
	0.875171	0.659664	0.850673
	0.866268	0.719875	0.87145
	0.812347	0.530717	0.836059
	0.864339	0.729488	0.368449
	0.624377	0.567979	0.570129
	0.860006	0.524709	0.656103
	0.644822	0.731048	0.57364
	0.491394	0.649406	0.897608
	0.73399	0.733386	0.640266
	0.915734	0.773865	0.713388
	0.830831	0.865396	0.805717
	0.849953	0.546901	0.784119
	0.82316	0.769916	0.652322
	0.912036	0.691443	0.838204
	0.748801	0.457957	0.760787
	0.940508	0.746491	0.716759
	0.98147	0.491694	0.58749
	0.850899	0.707401	0.749127
	0.616391	0.572487	0.710607
	0.800944	0.549303	0.728229
	0.612534	0.757111	0.463486
	0.771981	0.710325	0.7238
	0.735602	0.886426	0.9441
	0.809332	0.869901	0.66572
	0.663532	0.698652	0.563979
	0.740039	0.511537	0.617208
	0.88164	0.570688	0.91204
	0.709717	0.679011	0.734438
	0.673761	0.755035	0.840521
	0.942021	0.775769	0.843648
	0.843248	0.644862	0.808686
	0.623353	0.650034	0.666574
	0.696277	0.748363	0.662828
	0.756093	0.834504	0.66068
	0.672293	0.472309	0.667253
	0.769128	0.790268	0.411233
	0.640785	0.611255	0.703771
	0.736655	0.53638	0.680204
	0.822726	0.836041	0.89755
	0.78707	0.791421	0.754682
	0.815219	0.855968	0.625537
	0.673027	0.641287	0.694455
	0.726788	0.903615	0.58942
	0.44109	0.574006	0.623661
	0.802207	0.616039	0.648326
	0.742747	0.706706	0.833451
	0.686209	0.468555	0.85143
	0.769668	0.635259	0.804168
	0.641957	0.714224	0.800562
	0.650922	0.757325	0.742445
	0.730335	0.717606	0.962574
	0.766037	0.676221	0.859221
	0.812324	0.840655	0.909974
	0.840395	0.707424	0.779437
	0.579221	0.781655	0.766461
	0.658371	0.549972	0.605118
	0.45857	0.532657	0.598818
	0.73745	0.625977	0.602901
	0.91039	0.579578	0.771082
	0.750663	0.813809	0.629459
	0.719854	0.602273	0.638669
	0.854801	0.698914	0.810409
	0.56275	0.635948	0.510272
	0.73309	0.634693	0.719811
	0.378299	0.665153	0.600694
	0.610919	0.945493	0.711415
	0.609934	0.491791	0.397984
	0.847878	0.85371	0.711909
	0.842543	0.877662	0.687614
	0.54423	0.819145	0.570436
	0.835976	0.521387	0.72713
	0.647231	0.428711	0.629535
	0.826596	0.668367	0.593112
	0.614838	0.927907	0.620377
	0.394948	0.605516	0.796784
	0.728795	0.855762	0.661688
	0.91827	0.87041	0.659919
	0.813723	0.778567	0.794668
	0.654886	0.778114	0.674922
	0.738264	0.897067	0.693329
	0.669209	0.840842	0.694231
	0.933839	0.760668	0.879823
	0.70313	0.770159	0.694459
	0.851416	0.812053	0.43675
	0.636789	0.881511	0.785439
	0.746384	0.827481	0.771557
	0.699836	0.644493	0.87256
	0.897519	0.796257	0.638886
	0.809348	0.879017	0.711067
	0.787034	0.64472	0.77124
	0.692265	0.922838	0.651824
	0.716658	0.921896	0.804092
	0.743753	0.702371	0.828825
	0.522803	0.579287	0.713158
	0.527861	0.881116	0.553952
	0.756094	0.834324	0.850713
	0.774695	0.820016	0.780576
	0.947083	0.879374	0.830821
	0.697216	0.755908	0.713892
	0.670754	0.810681	0.847278
	0.657705	0.890642	0.740693
	0.835694	0.861164	0.689259
	0.583094	0.859462	0.791955
	0.674903	0.874811	0.699213
	0.669663	0.711731	0.739658
	0.806467	0.79035	0.720131
	0.67747	0.856023	0.602661
	0.70662	0.540639	0.521727
	0.845997	0.770754	0.669333
	0.767456	0.938237	0.8721
	0.742752	0.776787	0.594863
	0.624838	0.69878	0.674262
	0.763983	0.756458	0.719505
	0.561991	0.777864	0.830078
	0.80092	0.774958	0.831126
	0.892968	0.88318	0.604228
	0.723062	0.581948	0.615024
	0.721951	0.802796	0.760882
	0.714296	0.801567	0.683831
	0.788251	0.717314	0.829636
	0.529678	0.808473	0.550269
	0.80514	0.703831	0.523723
	0.868368	0.889352	0.867262
	0.942192	0.779093	0.783061
	0.400601	0.880103	0.766364
	0.814066	0.94061	0.890954
	0.537678	0.75325	0.576676
	0.740435	0.687582	0.741436
	0.666443	0.772643	0.801288
	0.847314	0.78379	0.941262
	0.618311	0.925908	0.665403
	0.686962	0.918614	0.672558
	0.890207	0.791405	0.622667
	0.775736	0.886112	0.651394
	0.56618	0.783625	0.781548
	0.541567	0.754987	0.786647
	0.745416	0.922655	0.523904
	0.729955	0.843728	0.701874
	0.542638	0.74483	0.838796
	0.818302	0.905515	0.760415
	0.719107	0.779754	0.806767
	0.633071	0.89349	0.910954
	0.599914	0.927968	0.67642
	0.889294	0.917453	0.734013
	0.481771	0.899796	0.690604
	0.871652	0.761563	0.639393
	0.748866	0.758301	0.647633
	0.854592	0.935931	0.869505
	0.847739	0.877082	0.676988
	0.915814	0.841114	0.643269
	0.503193	0.847467	0.796819
	0.704432	0.777895	0.811703
	0.595154	0.823757	0.559135
	0.816806	0.726618	0.839151
	0.564762	0.86333	0.732052
	0.886386	0.573728	0.696991
	0.743753	0.728071	0.875616
	0.790034	0.768107	0.82634
	0.477437	0.881163	0.808658
	0.681076	0.676095	0.739025
	0.796494	0.853924	0.659344
	0.72164	0.860443	0.687081
	0.966815	0.851231	0.703437
	0.748562	0.607927	0.646132
	0.738914	0.951933	0.697108
	0.819604	0.719358	0.929554
	0.459647	0.782595	0.874195
	0.705298	0.898803	0.772251
	0.776313	0.711511	0.834719
	0.747341	0.819963	0.691778
	0.692674	0.942319	0.799183
	0.818891	0.869858	0.473119
	0.801137	0.863438	0.676804
	0.785556	0.927014	0.679985
	0.611861	0.856742	0.814208
	0.970577	0.700802	0.779872
	0.914973	0.847516	0.769102
	0.892335	0.716489	0.582749
	0.679932	0.909743	0.898165
	0.861075	0.829323	0.730164
	0.878445	0.892417	0.711057
	0.833805	0.814302	0.797511
	0.814846	0.922904	0.878422
	0.820067	0.662658	0.819313
	0.859928	0.738323	0.633779
	0.828731	0.847442	0.452007
	0.764679	0.862717	0.783231
	0.885482	0.884606	0.641196
	0.912753	0.93633	0.802894
	0.837411	0.65152	0.738763
	0.804653	0.984754	0.870408
	0.881523	0.844173	0.772625
	0.795978	0.929705	0.830548
	0.726144	0.909821	0.578162
	0.723344	0.612287	0.690573
	0.815218	0.918178	0.662917
	0.905977	0.844356	0.718141
	0.765758	0.853931	0.812643
	0.756846	0.676928	0.856837
	0.652136	0.81172	0.626603
	0.760877	0.447016	0.609736
	0.89935	0.771876	0.64112
	0.859958	0.8709	0.876647
	0.725561	0.85056	0.707418
	0.697538	0.851804	0.774161
	0.854863	0.728254	0.901456
	0.89714	0.642818	0.587064
	0.853654	0.647763	0.624631
	0.78189	0.792417	0.735354
	0.620175	0.805681	0.707381
	0.865358	0.816422	0.77588
	0.633975	0.88795	0.791577
	0.634566	0.885573	0.653296
	0.856135	0.702535	0.768142
	0.882794	0.920675	0.834501
	0.783499	0.742635	0.754126
	0.773792	0.896118	0.786435
	0.813366	0.827986	0.590801
	0.913563	0.82159	0.790286
	0.743596	0.79431	0.810583
	0.87951	0.69226	0.772881
	0.893279	0.900516	0.891108
	0.91433	0.806614	0.613161
	0.903007	0.878638	0.81318
	0.881658	0.836001	0.813542
	0.758288	0.62832	0.936987
	0.885432	0.866798	0.663489
	0.849551	0.690046	0.585209
	0.782044	0.839686	0.73973
	0.870077	0.640399	0.669744
	0.753628	0.463607	0.447895
	0.824623	0.904583	0.767852
	0.835686	0.657736	0.459273
	0.591181	0.612248	0.700667
	0.828101	0.871356	0.616085
	0.940726	0.772848	0.784125
	0.972359	0.649315	0.7822
	0.834111	0.739852	0.598088
	0.827218	0.66589	0.606044
	0.799333	0.827638	0.605627
	0.726215	0.708909	0.816586
	0.671227	0.816085	0.972103
	0.904096	0.697558	0.843118
	0.98172	0.732122	0.819479
	0.929807	0.938176	0.728017
	0.509346	0.91087	0.58511
	0.835517	0.757678	0.868882
	0.700127	0.902519	0.636699
	0.666178	0.775585	0.783704
	0.753028	0.762157	0.928795
	0.842185	0.738619	0.753658
	0.814627	0.669254	0.771256
	0.820835	0.818976	0.75977
	0.882039	0.606209	0.749257
	0.848815	0.82664	0.657612
	0.87094	0.668157	0.864778
	0.733998	0.792154	0.893751
	0.742767	0.920023	0.911054
	0.760778	0.890386	0.493997
	0.8303	0.806454	0.792052
	0.546809	0.828267	0.737454
	0.630096	0.778291	0.696809
	0.720524	0.754541	0.788312
	0.795115	0.610319	0.594961
	0.96718	0.832572	0.806674
	0.596262	0.600327	0.886958
	0.765308	0.917098	0.963508
	0.884497	0.819206	0.638431
	0.90121	0.910053	0.867332
	0.84943	0.978287	0.810184
	0.642634	0.733258	0.629269
	0.945671	0.695273	0.932903
	0.877337	0.910867	0.667062
	0.778136	0.537873	0.904465
	0.574101	0.804391	0.692341
	0.809322	0.639945	0.603032
	0.554538	0.870728	0.688221
	0.972357	0.844778	0.921802
	0.684338	0.753613	0.755487
	0.520476	0.637386	0.605093
	0.742121	0.851192	0.845267
	0.590877	0.962289	0.684165
	0.841759	0.86403	0.714587
	0.682286	0.765916	0.803174
	0.490576	0.776946	0.837459
	0.878004	0.704319	0.556475
	0.745355	0.951421	0.847781
	0.543525	0.772317	0.635974
	0.751233	0.812794	0.748551
	0.915796	0.869901	0.81585
	0.535448	0.8863	0.928083
	0.931204	0.828052	0.767958
	0.444867	0.583608	0.681641
	0.996553	0.793532	0.544263
	0.8844	0.837925	0.824096
	0.845126	0.871183	0.701852
	0.702502	0.863874	0.648619
	0.951137	0.748206	0.913951
	0.872696	0.807194	0.806814
	0.909915	0.568065	0.818401
	0.673125	0.438726	0.805079
	0.967612	0.703995	0.685813
	0.992187	0.791422	0.786898
	0.953985	0.846746	0.834449
	0.677449	0.899545	0.884373
	0.949304	0.49415	0.847058
	0.730075	0.712262	0.857352
	0.83584	0.953841	0.578684
	0.929644	0.788911	0.658516
	0.918673	0.698716	0.768137
	0.758566	0.94039	0.795576
	0.921642	0.958027	0.738696
	0.590709	0.707988	0.818695
	0.974089	0.493963	0.782201
	0.982729	0.772633	0.844803
	0.976955	0.8411	0.803812
	0.81602	0.914826	0.764655
	0.91935	0.691153	0.935939
	0.695526	0.793679	0.729243
	0.600729	0.823483	0.778763
	0.917392	0.834016	0.790172
	0.912014	0.805794	0.832615
	0.852635	0.676715	0.920095
	0.727576	0.770704	0.945846
	0.950179	0.918517	0.594897
	0.562918	0.703414	0.814609
	0.653562	0.733975	0.666391
	0.850296	0.929542	0.705952
	0.762574	0.943257	0.843192
	0.942635	0.795512	0.86615
	0.974323	0.941968	0.835142
	0.676204	0.80541	0.937877
	0.981283	0.704484	0.820302
	0.597806	0.580259	0.973425
	0.792856	0.81701	0.902138
	0.550974	0.808812	0.759694
	0.730774	0.800936	0.84202
	0.805877	0.844067	0.562264
	0.694537	0.862309	0.859309
	0.881868	0.870773	0.912054
	0.652568	0.669724	0.61533
	0.830078	0.869476	0.608521
	0.880568	0.570413	0.815157
	0.789414	0.866479	0.811648
	0.626654	0.517166	0.858207
	0.693292	0.922681	0.758068
	0.734778	0.733694	0.892961
	0.895775	0.847722	0.89159
	0.536226	0.740056	0.855338
	0.883315	0.917731	0.925318
	0.893414	0.885145	0.904969
	0.899697	0.771396	0.801314
	0.848523	0.858301	0.965666
	0.972578	0.878661	0.733822
	0.948801	0.83818	0.908632
	0.937182	0.874603	0.821789
	0.838819	0.867704	0.7909
	0.787664	0.575479	0.914051
	0.963401	0.810239	0.8525
	0.872945	0.779745	0.663761
	0.895366	0.883752	0.810154
	0.756871	0.833106	0.978407
	0.700798	0.706584	0.804543
	0.816562	0.916535	0.675857
	0.90191	0.898462	0.792398
	0.589853	0.742666	0.806645
	0.739644	0.738128	0.576633
	0.77169	0.874812	0.892561
	0.826397	0.945099	0.753744
	0.703503	0.797643	0.9224
	0.916498	0.621899	0.870737
	0.840184	0.6196	0.87839
	0.775538	0.690883	0.801194
	0.862397	0.734128	0.894953
	0.837964	0.722727	0.68439
	0.652356	0.761758	0.827843
	0.714836	0.78796	0.919939
	0.788211	0.927902	0.85781
	0.573864	0.726269	0.72003
	0.796351	0.849382	0.610741
	0.858536	0.876579	0.817974
	0.905394	0.859254	0.873269
	0.813199	0.650177	0.743429
	0.798838	0.424466	0.817936
	0.841139	0.437286	0.915962
	0.806334	0.907203	0.679176
	0.954622	0.778099	0.929558
	0.59851	0.82394	0.743687
	0.900791	0.876156	0.771055
	0.771666	0.911879	0.716704
	0.887419	0.828959	0.968949
	0.886681	0.665116	0.902323
	0.97105	0.625726	0.515761
	0.887586	0.812308	0.929789
	0.70804	0.94943	0.865491
	0.806271	0.774189	0.796777
	0.776064	0.81265	0.792172
	0.955296	0.948642	0.656571
	0.940284	0.902796	0.625771
	0.853994	0.918841	0.69595
	0.827365	0.868435	0.818696
	0.948017	0.545821	0.713396
	0.662714	0.780674	0.749298
	0.741754	0.961401	0.828381
	0.8184	0.884371	0.889213
	0.741342	0.722159	0.546882
	0.833315	0.626104	0.929922
	0.922194	0.858599	0.919171
	0.862704	0.908693	0.626526
	0.843208	0.915252	0.722552
	0.684186	0.836578	0.879498
	0.791814	0.898475	0.87445
	0.794784	0.937756	0.662472
	0.853658	0.886515	0.900782
	0.749331	0.748161	0.850302
	0.875948	0.883927	0.758839
	0.579197	0.891412	0.724738
	0.710793	0.878853	0.739425
	0.705674	0.713683	0.867413
	0.683931	0.629249	0.544297
	0.764382	0.874563	0.72742
	0.624096	0.587671	0.75035
	0.860232	0.588677	0.863881
	0.934107	0.783327	0.926877
	0.85722	0.946956	0.897684
	0.825484	0.761183	0.932914
	0.911758	0.778189	0.506489
	0.739423	0.854411	0.936931
	0.922146	0.828543	0.945058
	0.924032	0.665331	0.797403
	0.535974	0.638266	0.691882
	0.961505	0.559898	0.845925
	0.664753	0.835619	0.734445
	0.752962	0.823113	0.663661
	0.863713	0.798413	0.919511
	0.927255	0.803102	0.774386
	0.625336	0.856093	0.802869
	0.84882	0.926636	0.922401
	0.901019	0.838507	0.87913
	0.988897	0.564866	0.747872
	0.93396	0.812121	0.882077
	0.935633	0.853719	0.883744
	0.863539	0.680255	0.877673
	0.879475	0.859658	0.97032
	0.929098	0.757245	0.849718
	0.84448	0.767514	0.772632
	0.770644	0.768166	0.814907
	0.787411	0.715575	0.928296
	0.773421	0.776234	0.874686
	0.86337	0.582459	0.770835
	0.869031	0.643866	0.885368
	0.744775	0.845781	0.796781
	0.951609	0.685206	0.916733
	0.807475	0.863431	0.80047
	0.835578	0.680446	0.920619
	0.891461	0.921943	0.726567
	0.744096	0.778729	0.800771
	0.687747	0.567777	0.812512
	0.936369	0.877253	0.830207
	0.80259	0.606231	0.590362
	0.819989	0.78194	0.78589
	0.883088	0.680677	0.730112
	0.762735	0.803382	0.919084
	0.927274	0.788335	0.910689
	0.826648	0.908379	0.977587
	0.831351	0.803183	0.504597
	0.75103	0.820903	0.580378
	0.823213	0.849957	0.95503
	0.778646	0.792041	0.951923
	0.917231	0.735547	0.894811
	0.839968	0.713772	0.865991
	0.937401	0.752276	0.889429
	0.75498	0.770936	0.84491
	0.831118	0.619875	0.769156
	0.941011	0.795642	0.869134
	0.7838	0.902599	0.567651
	0.837631	0.51419	0.661095
	0.551475	0.845655	0.84516
	0.902035	0.661894	0.946956
	0.901727	0.794637	0.862226
	0.824748	0.770998	0.961372
	0.89133	0.582813	0.9272
	0.839865	0.594433	0.643051
	0.761586	0.457977	0.906781
	0.871115	0.961758	0.703092
	0.913549	0.846918	0.712033
	0.797154	0.72244	0.894005
	0.758419	0.785675	0.740038
	0.808596	0.866636	0.85745
	0.886612	0.570042	0.601944
	0.595108	0.574175	0.743635
	0.863728	0.855232	0.798738
	0.838648	0.904234	0.686477
	0.851954	0.755767	0.832964
	0.837249	0.819508	0.716992
	0.663417	0.484275	0.605098
	0.926181	0.955319	0.877149
	0.807072	0.863839	0.666194
	0.777035	0.826735	0.922892
	0.811316	0.936538	0.783464
	0.613576	0.782888	0.837295
	0.64343	0.719024	0.831577
	0.875912	0.764633	0.6812
	0.6941	0.595739	0.862541
	0.791553	0.920668	0.874651
	0.833099	0.735926	0.748527
	0.716097	0.815254	0.689191
	0.760934	0.79655	0.951807
	0.888448	0.910245	0.659829
	0.632722	0.759801	0.852353
	0.679266	0.636346	0.733368
	0.885761	0.724969	0.824421
	0.831753	0.815271	0.786517
	0.869367	0.922055	0.655546
	0.85686	0.831407	0.92575
	0.830087	0.828647	0.695697
	0.891288	0.884079	0.932376
	0.877693	0.825683	0.755872
	0.842489	0.903419	0.576787
	0.887559	0.794528	0.838692
	0.923832	0.898123	0.760547
	0.780543	0.7406	0.835239
	0.879472	0.66453	0.8381
	0.866051	0.752423	0.730363
	0.892055	0.849288	0.753795
	0.817012	0.634191	0.513563
	0.751291	0.646628	0.683257
	0.833088	0.886726	0.525246
	0.840588	0.818646	0.880797
	0.75829	0.983022	0.826096
	0.869984	0.786967	0.841136
	0.637725	0.665394	0.713523
	0.743025	0.758412	0.750049
	0.797155	0.782702	0.773579
	0.614838	0.739177	0.779126
	0.787905	0.895734	0.851649
	0.749126	0.712036	0.93486
	0.910897	0.862173	0.818293
	0.835199	0.85231	0.765221
	0.915568	0.863393	0.713636
	0.926365	0.912092	0.824319
	0.859039	0.833244	0.661966
	0.859479	0.901106	0.709943
	0.671156	0.911977	0.668125
	0.922055	0.914251	0.660805
	0.957968	0.861359	0.699886
	0.833361	0.786836	0.816748
	0.747059	0.826241	0.595211
	0.855008	0.784779	0.838454
	0.752459	0.676205	0.766553
	0.865903	0.840071	0.794296
	0.841697	0.97657	0.900321
	0.890059	0.947416	0.827673
	0.953373	0.903698	0.764546
	0.913795	0.825053	0.833671
	0.814799	0.884104	0.882914
	0.79915	0.814844	0.7844
	0.681965	0.921329	0.912855
	0.690833	0.941479	0.807824
	0.919158	0.809719	0.848245
	0.666047	0.707759	0.831798
	0.801408	0.812052	0.789084
	0.782225	0.720869	0.882885
	0.780745	0.94729	0.828915
	0.388992	0.919927	0.734641
	0.770619	0.843641	0.791513
	0.743108	0.699949	0.815379
	0.921431	0.729428	0.837135
	0.733373	0.768422	0.767786
	0.880542	0.586368	0.948273
	0.85569	0.803968	0.830543
	0.719347	0.88951	0.602787
	0.806329	0.757795	0.756397
	0.908774	0.837694	0.895081
	0.739619	0.900037	0.689616
	0.538972	0.895786	0.759054
	0.809419	0.880595	0.619782
	0.618153	0.924885	0.784804
	0.757408	0.82502	0.889405
	0.872556	0.948081	0.844099
	0.882974	0.850543	0.736941
	0.926369	0.888381	0.704341
	0.900647	0.935492	0.493431
	0.901749	0.879791	0.608563
	0.961115	0.896488	0.862023
	0.964957	0.577009	0.909646
	0.654911	0.802654	0.837578
	0.831731	0.724866	0.665169
	0.754179	0.821556	0.643312
	0.814723	0.935912	0.909453
	0.753317	0.845878	0.640865
	0.850746	0.804503	0.734022
	0.78892	0.895062	0.612668
	0.879029	0.905311	0.697418
	0.829159	0.802462	0.829708
	0.920568	0.875536	0.977985
	0.871897	0.639334	0.770893
	0.806487	0.809724	0.738347
	0.717321	0.778992	0.933306
	0.793055	0.875809	0.835553
	0.829018	0.724697	0.632865
	0.908643	0.849492	0.85914
	0.807611	0.946356	0.66536
	0.741294	0.631182	0.448567
	0.905155	0.455275	0.711461
	0.879911	0.887981	0.782733
	0.86024	0.700066	0.434689
	0.894592	0.801585	0.785137
	0.993284	0.794653	0.817485
	0.955763	0.563696	0.461137
	0.868615	0.73975	0.531997
	0.903894	0.645349	0.76115
	0.928408	0.901583	0.894666
	0.841616	0.916982	0.867089
	0.929451	0.938272	0.4981
	0.818567	0.871726	0.672802
	0.855015	0.773983	0.58749
	0.886815	0.712665	0.7822
	0.87294	0.725433	0.331149
	0.906759	0.732133	0.792753
	0.959309	0.742766	0.713298
	0.811362	0.76639	0.8775
	0.717896	0.727017	0.853502
	0.537729	0.578121	0.521598
	0.827879	0.872569	0.59307
	0.761253	0.915202	0.831678
	0.593821	0.87948	0.705853
	0.837824	0.871862	0.522135
	0.852478	0.887362	0.886539
	0.730352	0.619774	0.719629
	0.710211	0.665598	0.711471
	0.762627	0.852619	0.90663
	0.830019	0.78444	0.977674
	0.757202	0.609391	0.617176
	0.86391	0.593194	0.638264
	0.784103	0.615565	0.836437
	0.876281	0.771908	0.767221
	0.645019	0.882634	0.670018
	0.792385	0.60906	0.699345
	0.776078	0.695069	0.635748
	0.758437	0.583407	0.653602
	0.816908	0.718332	0.917161
	0.771657	0.731273	0.889687
	0.694579	0.784616	0.868485
	0.625488	0.601786	0.786917
	0.919142	0.754953	0.810246
	0.768371	0.876978	0.702039
	0.846034	0.778134	0.749027
	0.843464	0.698377	0.668303
	0.802989	0.684586	0.904323
	0.709026	0.655263	0.784022
	0.803852	0.782883	0.867201
	0.598984	0.60114	0.782151
	0.611414	0.628411	0.837716
	0.814492	0.679702	0.810405
	0.640452	0.752286	0.499982
	0.814125	0.468338	0.667948
	0.684169	0.398594	0.711492
	0.816051	0.730397	0.768939
	0.80482	0.746531	0.765044
	0.844336	0.567335	0.627249
	0.748231	0.864339	0.602902
	0.800733	0.656245	0.830252
	0.871303	0.99733	0.740571
	0.743398	0.28949	0.879003
	0.674932	0.59778	0.790704
	0.842246	0.862576	0.765394
	0.725241	0.739797	0.499287
	0.827689	0.806147	0.767812
	0.703276	0.660097	0.611006
	0.540346	0.740791	0.866853
	0.809957	0.711979	0.869397
	0.625041	0.811981	0.848419
	0.913303	0.737637	0.473912
	0.746894	0.650758	0.740792
	0.891201	0.692455	0.833928
	0.79935	0.564735	0.656096
	0.810326	0.537674	0.817211
	0.572404	0.787105	0.621695
	0.816729	0.735592	0.658388
	0.894007	0.797171	0.69479
	0.819739	0.70038	0.630595
	0.862613	0.551459	0.752892
	0.857418	0.628388	0.722832
	0.70332	0.815118	0.849572
	0.861388	0.822291	0.873023
	0.943368	0.541795	0.565576
	0.546652	0.833778	0.641345
	0.791767	0.538906	0.538169
	0.786024	0.865966	0.728891
	0.87659	0.883524	0.655784
	0.857866	0.433872	0.696121
	0.811012	0.815292	0.752396
	0.664585	0.728583	0.699225
	0.899473	0.587265	0.876992
	0.839346	0.515357	0.655817
	0.869439	0.735979	0.616863
	0.625519	0.574434	0.784341
	0.949647	0.777158	0.6031
	0.781926	0.481965	0.790064
	0.864336	0.858353	0.632984
	0.810279	0.829374	0.738227
	0.810358	0.735348	0.617754
	0.722951	0.599872	0.50749
	0.751533	0.712272	0.741254
	0.856126	0.594506	0.739653
	0.74944	0.508667	0.667997
	0.823616	0.628054	0.795282
	0.799622	0.871684	0.753551
	0.803367	0.61914	0.499982
	0.903306	0.682967	0.696613
	0.862631	0.676787	0.832092
	0.775014	0.40259	0.631323
	0.831899	0.51594	0.816617
	0.739522	0.752513	0.713083
	0.6446	0.74657	0.459594
	0.821865	0.905	0.475935
	0.79754	0.850789	0.733934
	0.961831	0.588366	0.704241
	0.861104	0.618972	0.618916
	0.892259	0.568774	0.645432
	0.798339	0.703098	0.891733
	0.544164	0.570535	0.679263
	0.711994	0.70428	0.870496
	0.872856	0.872203	0.678002
	0.851219	0.576598	0.525475
	0.68284	0.510662	0.693583
	0.801085	0.527611	0.727313
	0.4854	0.903375	0.715609
	0.831001	0.689265	0.641383
	0.845906	0.630142	0.611456
	0.862156	0.697243	0.583499
	0.897779	0.826536	0.841381
	0.979704	0.460565	0.890055
	0.727527	0.670779	0.585196
	0.884174	0.679014	0.626792
	0.67331	0.824356	0.836203
	0.816967	0.867056	0.872741
	0.70921	0.812298	0.554861
	0.643945	0.503874	0.447364
	0.793134	0.807723	0.745518
	0.764706	0.712171	0.844124
	0.54787	0.501154	0.55322
	0.641393	0.961749	0.489039
	0.699679	0.474521	0.735953
	0.779229	0.859202	0.7356
	0.895201	0.753417	0.5973
	0.851261	0.800831	0.894481
	0.593224	0.791969	0.900982
	0.791444	0.74376	0.741925
	0.744096	0.593988	0.722601
	0.942809	0.867583	0.789624
	0.784118	0.862739	0.913447
	0.920564	0.80951	0.558708
	0.43699	0.894053	0.893483
	0.766422	0.805289	0.633559
	0.690166	0.822639	0.653545
	0.872461	0.685855	0.921642
	0.805363	0.845315	0.634621
	0.899632	0.87118	0.637364
	0.750175	0.946505	0.896055
	0.884786	0.848743	0.672805
	0.647684	0.914766	0.62158
	0.86349	0.865602	0.787231
	0.988112	0.822821	0.801606
	0.73567	0.788447	0.597403
	0.636156	0.862297	0.890064
	0.838714	0.784568	0.679558
	0.953153	0.880888	0.623764
	0.583217	0.867556	0.5944
	0.925848	0.888024	0.728976
	0.733793	0.859946	0.756586
	0.685047	0.797398	0.75507
	0.864782	0.907808	0.524856
	0.811997	0.879468	0.695553
	0.679039	0.859788	0.782462
	0.703043	0.948627	0.816383
	0.769291	0.814088	0.694559
	0.757533	0.927837	0.841112
	0.614223	0.916635	0.700794
	0.779738	0.924548	0.630405
	0.804111	0.869099	0.694126
	0.71755	0.811376	0.505746
	0.818036	0.922842	0.870512
	0.762176	0.914752	0.754867
	0.77864	0.90156	0.580895
	0.846867	0.917685	0.855902
	0.735896	0.92881	0.818279
	0.738809	0.80038	0.604878
	0.78304	0.75341	0.841968
	0.692676	0.718942	0.653663
	0.644097	0.673546	0.85239
	0.677306	0.963009	0.585573
	0.920396	0.904565	0.806129
	0.816271	0.870929	0.868758
	0.589264	0.793675	0.854092
	0.859585	0.915201	0.60838
	0.792781	0.846786	0.457224
	0.880631	0.922924	0.824999
	0.704218	0.8375	0.719968
	0.833975	0.891099	0.822395
	0.528768	0.709867	0.683904
	0.846735	0.807888	0.822292
	0.810742	0.803973	0.943923
	0.541042	0.763444	0.610948
	0.881877	0.750691	0.852209
	0.701708	0.767526	0.727707
	0.76779	0.692058	0.697567
	0.906123	0.951035	0.908601
	0.673122	0.895336	0.876772
	0.775417	0.968468	0.856297
	0.503039	0.862082	0.852606
	0.835347	0.882812	0.751281
	0.851828	0.799048	0.898874
	0.831475	0.698961	0.81707
	0.896642	0.835367	0.65085
	0.89815	0.828481	0.772983
	0.878724	0.957804	0.805957
	0.631586	0.787427	0.920756
	0.778364	0.95442	0.883528
	0.924416	0.828138	0.781102
	0.865733	0.684685	0.897478
	0.576628	0.804055	0.76425
	0.692257	0.838406	0.873398
	0.770778	0.627087	0.638086
	0.841669	0.608836	0.638759
	0.831492	0.814575	0.874541
	0.871411	0.882981	0.75448
	0.830975	0.781983	0.81944
	0.715578	0.647123	0.870747
	0.766316	0.767489	0.881579
	0.799771	0.949711	0.755742
	0.636728	0.727526	0.626508
	0.848109	0.80414	0.774085
	0.776247	0.842223	0.560008
	0.852107	0.68533	0.859444
	0.827443	0.748001	0.882743
	0.830027	0.75982	0.83845
	0.803979	0.574017	0.910789
	0.727906	0.797736	0.496348
	0.78835	0.610724	0.55402
	0.806334	0.769619	0.885536
		0.826903	0.878455
		0.885969	0.875232
		0.745288	0.51128
		0.897418	0.732283
		0.866856	0.342329
		0.835967	0.744667
		0.640212	0.625111
		0.831961	0.797678
		0.745128	0.412293
		0.674441	0.420524
		0.627447	0.680834
		0.745792	0.496809
		0.577211	0.802981
		0.950394	0.855608
		0.768068	0.615015
		0.660054	0.751863
		0.72153	0.393338
		0.957789	0.864359
		0.702176	0.687319
		0.930628	0.648857
		0.769821	0.800879
		0.706004	0.588411
		0.789566	0.660011
		0.501229	0.635966
		0.824093	0.766986
		0.730535	0.441213
		0.816553	0.391755
		0.792265	0.635557
		0.735239	0.771651
		0.77347	0.626957
		0.909636	0.700507
		0.77926	0.86116
		0.738074	0.579299
		0.711358	0.626731
		0.828153	0.764852
		0.780191	0.463353
		0.538952	0.92545
		0.847028	0.658753
		0.845799	0.622717
		0.843441	0.770629
		0.712582	0.68188
		0.902577	0.661238
		0.607548	0.508524
		0.866025	0.484333
		0.866562	0.763768
		0.823853	0.437098
		0.766246	0.87109
		0.829687	0.926682
		0.850137	0.524308
		0.505514	0.874541
		0.591709	0.742205
		0.689882	0.830373
		0.793977	0.544516
		0.68353	0.640093
		0.617385	0.764488
		0.702056	0.869818
		0.825928	0.490162
		0.945269	0.44243
		0.935646	0.64755
		0.931013	0.632705
		0.473537	0.735613
		0.61856	0.738399
		0.820232	0.574951
		0.58113	0.517367
		0.824626	0.525532
		0.741958	0.851869
		0.901818	0.779245
		0.917766	0.743581
		0.627615	0.535963
		0.515874	0.743408
		0.827807	0.598374
		0.862436	0.688692
		0.7542	0.484594
		0.872083	0.487498
		0.90912	0.420584
		0.901532	0.772051
		0.840059	0.789238
		0.841833	0.565586
		0.651819	0.823666
		0.849352	0.623059
		0.961081	0.758168
		0.79216	0.831966
		0.55445	0.808487
		0.855451	0.483752
		0.824348	0.648642
		0.881381	0.760741
		0.826701	0.435045
		0.924809	0.7973
		0.972607	0.883766
		0.970685	0.556862
		0.938221	0.55254
		0.506057	0.728586
		0.722667	0.781627
		0.623536	0.656726
		0.889875	0.801733
		0.602944	0.593088
		0.690017	0.735115
		0.74256	0.719868
		0.776952	0.772293
		0.827693	0.860722
		0.588745	0.634885
		0.787392	0.586317
		0.789046	0.533945
		0.842094	0.863479
		0.687539	0.588779
		0.807922	0.799152
		0.854081	0.507858
		0.750727	0.792303
		0.867844	0.844733
		0.885769	0.783062
		0.849371	0.546822
		0.785217	0.639128
		0.866984	0.782866
		0.793553	0.769461
		0.640803	0.5947
		0.903506	0.585332
		0.911512	0.865917
		0.765666	0.739833
		0.871272	0.75816
		0.631554	0.900063
		0.820601	0.703463
		0.608681	0.791902
		0.872206	0.658644
		0.820523	0.840912
		0.873775	0.751235
		0.512275	0.754772
		0.731966	0.454776
		0.755341	0.87854
		0.843599	0.711868
		0.885117	0.907156
		0.822293	0.895072
		0.775814	0.631562
		0.965313	0.873612
		0.917099	0.605739
		0.972795	0.600845
		0.636429	0.782771
		0.77549	0.810922
		0.714508	0.617334
		0.797742	0.876828
		0.683245	0.667687
		0.919935	0.6784
		0.85206	0.442447
		0.863385	0.466575
		0.721712	0.617511
		0.714027	0.70062
		0.935445	0.556356
		0.75624	0.767111
		0.910261	0.784984
		0.735348	0.64268
		0.815095	0.756902
		0.804321	0.543147
		0.924871	0.345028
		0.955992	0.393946
		0.933675	0.605844
		0.544925	0.725197
		0.662273	0.786033
		0.868653	0.840214
		0.844169	0.594536
		0.941291	0.713803
		0.892522	0.80778
		0.845246	0.880026
		0.879597	0.6058
		0.763711	0.815265
		0.543518	0.967618
		0.903224	0.630764
		0.916656	0.789394
		0.916727	0.802683
		0.875826	0.777955
		0.669584	0.603717
		0.869966	0.801488
		0.824712	0.548674
		0.824596	0.656302
		0.87194	0.78539
		0.677469	0.577557
		0.604104	0.855916
		0.960822	0.884225
		0.928	0.936945
		0.784842	0.817123
		0.630797	0.528966
		0.382023	0.872324
		0.858112	0.500014
		0.893228	0.528049
		0.699602	0.824747
		0.522942	0.720055
		0.860323	0.882937
		0.870527	0.667082
		0.696206	0.627773
		0.782883	0.810394
			0.76773
			0.884398
			0.613737
			0.572731
			0.676537
			0.681182
			0.537105
			0.85568
			0.65403
			0.545804
			0.698765
			0.846635
			0.758631
			0.658286
			0.849481
			0.608083
			0.879432
			0.636354
			0.738325
			0.752191
			0.91182
			0.832044
			0.496942
			0.808217
			0.937558
			0.801221
			0.591145
			0.625322
			0.580004
			0.495558
			0.881562
			0.562783
			0.695192
			0.843273
			0.72288
			0.751068
			0.662284
			0.832685
			0.547607
			0.805244
			0.494924
			0.736415
			0.57265
			0.903386
			0.529944
			0.442475
			0.801472
			0.643726
			0.886926
			0.613299
			0.799138
			0.4111
			0.595198
			0.699227
			0.60015
			0.671526
			0.576512
			0.782833
			0.62808
			0.542596
			0.572194
			0.749083
			0.816356
			0.691463
			0.862754
			0.501619
			0.87058
			0.853853
			0.853693
			0.595448
			0.824229
			0.817137
			0.794077
			0.647787
			0.927529
			0.883827
			0.695206
			0.530793
			0.400442
			0.600465
			0.404815
			0.680272
			0.868136
			0.564993
			0.589561
			0.482476
			0.845643
			0.809223
			0.536994
			0.878099
			0.773645
			0.695256
			0.72636
			0.796117
			0.523288
			0.732606
			0.385202
			0.58726
			0.688193
			0.718759
			0.465388
			0.732162
			0.866083
			0.615299
			0.475729
			0.577712
			0.715163
			0.667366
			0.678103
			0.738368
			0.933873
			0.469806
			0.920397
			0.747301
			0.670277
			0.436697
			0.474187
			0.771888
			0.660636
			0.410527
			0.809688
			0.582683
			0.675741
			0.708416
			0.547079
			0.79994
			0.460388
			0.607848
			0.777545
			0.90648
			0.721348
			0.908271
			0.93737
			0.673522
			0.838382
			0.689579
			0.559954
			0.644959
			0.656835
			0.606299
			0.724119
			0.473168
			0.539503
			0.682224
			0.843944
			0.533499
			0.747377
			0.48437
			0.509619
			0.491068
			0.615593
			0.783377
			0.676112
			0.861073
			0.537542
			0.728663
			0.82206
			0.878218
			0.49311
			0.692408
			0.831344
			0.596451
			0.86547
			0.625393
			0.524496
			0.382667
			0.481049
			0.613244
			0.893287
			0.628769
			0.570601
			0.626843
			0.546347
			0.763289
			0.639329
			0.760656
			0.827501
			0.565193
			0.800507
			0.778051
			0.557142
			0.765964
			0.91243
			0.64037
			0.84661
			0.704728
			0.63474
			0.363633
			0.628636
			0.579726
			0.689604
			0.746095
			0.618623
			0.730515
			0.789869
			0.758431
			0.625767
			0.978153
			0.663558
			0.908058
			0.609697
			0.869584
			0.693169
			0.760987
			0.510251
			0.757626
			0.759984
			0.884568
			0.808442
			0.774763
			0.771693
			0.851905
			0.723263
			0.731538
			0.677957
			0.965937
			0.909058
			0.745403
			0.748528
			0.804117
			0.762521
			0.803327
			0.778685
			0.852608
			0.949003
			0.887531
			0.847556
			0.63107
			0.801453
			0.727024
			0.877782
			0.801625
			0.892605
			0.834658
			0.886055
			0.732087
			0.678549
			0.92583
			0.661002
			0.865439
			0.861051
			0.826231
			0.652458
			0.743981
			0.732382
			0.579391
			0.742072
			0.874766
			0.942254
			0.681519
			0.79532
			0.802492
			0.668642
			0.719474
			0.863229
			0.855037
			0.938465
			0.676617
			0.979052
			0.529068
			0.911707
			0.890674
			0.76466
			0.871587
			0.826712
			0.786042
			0.759691
			0.680647
			0.775696
			0.90319
			0.718773
			0.885675
			0.936373
			0.680943
			0.837042
			0.724711
			0.735651
			0.865612
			0.904236
			0.847574
			0.946798
			0.863421
			0.618533
			0.892128
			0.687132
			0.887631
			0.935983
			0.607169
			0.563703
			0.866871
			0.93646
			0.790034
			0.849949
			0.883501
			0.782845
			0.830292
			0.888477
			0.82618
			0.91178
			0.804096
			0.941802
			0.873735
			0.815062
			0.62048
			0.930826
			0.915619
			0.839809
			0.659229
			0.804561
			0.79171
			0.847937
			0.85706
			0.701677
			0.752283
			0.609345
			0.770375
			0.946226
			0.627914
			0.515543
			0.859593
			0.847022
			0.755952
			0.849875
			0.919243
			0.674614
			0.718049
			0.892947
			0.745557
			0.601909
			0.788573
			0.745597
			0.757683
			0.881041
			0.503852
			0.868852
			0.8644
			0.933098
			0.805773
			0.913886
			0.838358
			0.722514
			0.589117
			0.859831
			0.726666
			0.856538
			0.633429
			0.870324
			0.922959
			0.849781
			0.919004
			0.871482
			0.842861
			0.593185
			0.661365
			0.832797
			0.584565
			0.631774
			0.631322
			0.671739
			0.583209
			0.733278
			0.90275
			0.739884
			0.756018
			0.805746
			0.703212
			0.674649
			0.539332
			0.8294
			0.58518
			0.802557
			0.640092
			0.66071
			0.788193
			0.954318
			0.850272
			0.870331
			0.670245
			0.671247
			0.858612
			0.598713
			0.932183
			0.646168
			0.815037
			0.807938
			0.788237
			0.709248
			0.88918
			0.926104
			0.8271
			0.691615
			0.718347
			0.702952
			0.389578
			0.900128
			0.730462
			0.85608
			0.850359
			0.932912
			0.687626
			0.785363
			0.815082
			0.741341
			0.815215
			0.76199
			0.722431
			0.881477
			0.598135
			0.849176
			0.961072
			0.876729
			0.815797
			0.865113
			0.732638
			0.65606
			0.76218
			0.643022
			0.697829
			0.691379
			0.774753
			0.796504
			0.792055
			0.855467
			0.783072
			0.736576
			0.871385
			0.526844
			0.843304
			0.877346
			0.875874
			0.778314
			0.641624
			0.812429
			0.647152
			0.826369
			0.433955
			0.870365
			0.857194
			0.777992
			0.642796
			0.952302
			0.903038
			0.778563
			0.755268
			0.693701
			0.747564
			0.848511
			0.464907
			0.651757
			0.58527
			0.854291
			0.758463
			0.796
			0.919861
			0.903225
			0.914231
			0.755975
			0.903637
			0.90799
			0.695409
			0.883963
			0.766073
			0.937516
			0.623898
			0.598562
			0.837747
			0.569006
			0.724912
			0.82008
			0.751946
			0.692493
			0.848109
			0.874005
			0.734535
			0.832539
			0.864665
			0.535131
			0.63451
			0.690306
			0.873881
			0.840203
			0.918383
			0.80745
[truncated: 447 more rows]

## Sheet: Number fraction in Fig 4
	Zone I						Zone II						Zone III
1d	0.547619	0.444444	0.564706	0.561983	0.52381	0.525424	0.309524	0.361111	0.270588	0.247934	0.238095	0.237288	0.142857	0.194444	0.164706	0.190083	0.238095	0.237288
3d	0.229885	0.281768	0.303571	0.197531	0.270492	0.336283	0.344828	0.392265	0.473214	0.403292	0.409836	0.371681	0.425287	0.325967	0.223214	0.399177	0.319672	0.292035
5d	0.243697	0.212687	0.222222	0.128571	0.464286	0.419355	0.403361	0.328358	0.347222	0.535714	0.339286	0.290323	0.352941	0.458955	0.430556	0.335714	0.196429	0.290323
7d	0.227692	0.174312	0.223881	0.206573	0.09571	0.090909	0.387692	0.275229	0.406716	0.356808	0.336634	0.401515	0.384615	0.550459	0.369403	0.43662	0.567657	0.507576

## Sheet: Volume in Fig 4
	Zone I						Zone II						Zone III
1d	5575712	1154524	5285434	21728330	5566511	7618923	3863700	1668347	2665236	4101524	1334231	1135300	1565637	500642	989474	1865253	263022	1040280
3d	6052734	4617270	5834958	4560697	8849241	12075535	6721171	6832945	7478040	17301098	13685662	18506977	4715036	4798523	2518586	7647756	5707257	11767955
5d	7919359	12868930	20790760	4810331	4393176	2178600	12923850	24135698	18199673	21400975	2.94261e+06	1.35225e+06	6609673	17083601	19680726	15731068	1515655	804102
7d	48285677	22913065	11522717	6012916	15903256	7202042	73886225	28033174	29127829	14584238	58257561	21218631	48285677	42789875	19916906	12463309	67664015	45353780

## Sheet: Vol of single infarct in Fig 4 
1d			3d			5d			7d
zone I	zone II	zone III	zone I	zone II	zone III	zone I	zone II	zone III	zone I	zone II	zone III
193061	132918	494050	175760	24990.9	50256.4	82662.1	237551	49981.7	784878	424296	352344
414409	83760.6	125778	690407	9886.5	64262.2	130996	129623	188393	327628	740114	1720000
425120	266661	259521	100787	31032.6	35701.2	123307	178506	92823.2	266936	936197	135665
265013	586324	27462.5	465764	697273	102984	257324	47784.7	202399	134292	1660000	277920
171366	165599	353442	245789	143354	34877.4	76345.7	537166	196632	651960	1740000	3070000
224000	206243	305383	219700	1670000	321311	328452	46411.6	142530	129898	83760.6	947456
1110000	253754	49707.1	182351	87330.7	71951.7	340810	228763	58220.5	1580000	133468	125000
52178.8	457525	100238	9062.62	66184.6	1930000	46960.9	254577	63438.4	190040	209264	187294
23343.1	166972	37074.4	70029.4	208166	104358	209814	20047.6	134841	124405	498444	315544
51080.3	37898.3	46137	94745.6	414409	76895	31856.5	205420	116716	116716	1010000	477573
181527	26913.3	43940	220249	79366.6	46137	494600	251556	353717	114793	573000	628617
504486	351520	59319	64262.2	205420	105731	297968	714025	77718.9	126053	1110000	362780
67832.4	252930	122208	1450000	29934.1	79366.6	51354.9	776365	62889.1	93647.1	330099	158184
78268.1	123581	136489	173014	282864	30483.4	161754	133742	41193.7	56847.4	411114	220249
21970	686013	57396.6	281216	96668	72501	232333	449561	105731	111772	622575	177957
77444.3	65086.1	48334	596211	56572.7	115068	183175	435281	230410	80190.5	4260000	218602
398481	82112.9	90351.6	89253.1	314446	37898.2	57945.9	301813	36799.7	163402	4290000	387496
173288	35975.9	85133.8	128250	276273	137038	155987	138686	145277	1300000	99963.5	65086.1
84859.1	72775.6	33778.9	344654	155438	79092	250733	117540	54101.1	65910	91724.8	1180000
400952	59868.3	58220.5	449561	71677.1	43940	266112	145551	442695	1710000	73050.3	637130
180978	30483.4	52728	312523	261992	41743	31581.9	62889.1	162853	76895	592641	1380000
392439	50531	60692.1	33504.2	554742	35152	248810	308678	179330	238000	1190000	847493
87056.1	81014.4	44214.6	35701.2	79366.6	39271.4	272153	260344	67557.7	90351.6	873033	49157.9
35975.9	50805.6	43940	56023.5	192512	85408.4	295496	154339	87605.4	182900	237825	268858
155712	59868.3	31856.5	46686.2	140059	183724	462743	78268.1	208166	189000	696449	420176
30483.4	102160	160656	139235	58495.1	31032.6	653058	69480.1	64811.5	192238	1420000	1420000
74148.8	38172.9	85683	54375.7	69754.7	41743	160381	339986	157086	115617	316368	2140000
330374	35701.3	52453.4	39820.6	232333	75796.5	45862.4	61516	124130	29934.1	847493	1190000
42566.9	375962	168070	57671.2	137587	101337	122483	325705	190040	657727	75796.5	84035.3
55199.6	1160000	93372.5	81838.2	70853.2	37623.6	29934.1	489382	45587.7	119736	97217.3	431161
31856.5	157635	71677.1	38172.9	85683	151318	128250	648664	115617	238924	940316	256500
38172.9	36799.8	160381	75521.9	85133.7	55474.2	28561	198554	165324	88154.6	769225	476474
51080.3	90900	54375.8	155712	58495.1	48059.4	28835.6	53277.2	55199.6	923839	754120	118913
51354.9	50531	97766.5	38447.5	142256	21420.7	31581.9	402051	196632	1450000	37074.4	1580000
151044	67832.4	64262.2	138960	46411.6	78817.4	181527	271330	130996	1750000	82936.8	253479
47784.8	47235.5	49707.1	43390.7	100513	118638	71677.1	746705	306482	39271.4	3640000	1490000
505310	33229.6	182900	63987.6	67008.5	25540.1	34053.5	197455	87605.4	1770000	4240000	166148
43116.1	33778.9	70304	28011.7	31581.9	49981.7	277371	164775	323783	48334	44489.3	132918
44489.3	71402.5	30483.4	102435	56023.5	62339.9	56298.1	91724.7	587697	1270000	138686	655805
194434	27737.1	56298.1	51080.2	72501	180429	37898.3	334219	140883	695076	503662	428964
154065	37898.3	68381.6	87880	33504.2	173288	53826.5	171915	244966	4440000	337514	2050000
35701.3	63438.4	145826	40644.5	33229.6	131820	94745.6	222446	170817	216130	1160000	205694
40095.3	156262	38722.1	54375.7	43940	88429.2	44214.6	580008	93372.5	69205.5	562000	203772
363604	65635.4	65360.8	137587	32131.1	50531	185372	28286.4	85957.6	1270000	183999	901000
28561	65360.8	57122	28561	131271	54375.7	27737.1	215581	721165	379257	427866	284786
248536	43390.8	137312	117540	56298.1	68930.9	40369.9	363329	42292.3	3660000	2420000	197455
29384.9	72501	36799.8	61790.6	31032.6	55199.6	189766	193336	198005	2400000	1020000	424021
59593.6	29659.5	64262.2	155163	218876	240297	154888	539638	68930.9	694252	1090000	560510
63438.4	65635.4	65360.8	34602.7	46960.9	140608	273252	375962	32680.4	713750	1480000	103808
73599.5	76071.1	34053.5	239473	56847.4	31032.6	34328.1	53002.6	32131.1	982883	747000	88703.9
104083	34602.8	23343.1	28835.6	189766	55199.6	28835.6	32131.1	139235	135939	102984	109850
106005	181802	11156.6	133468	68107	97766.5	28835.6	104907	130722	276547	375962	566002
84035.3	152966	25368.5	119187	60966.7	142805	29934.1	161480	52728	201300	1340000	371018
60142.9	37898.2	88566.6	67008.5	39546	50531	38996.8	90351.6	141981	329001	488833	385024
40919.1	605274	13799.9	72501	38172.9	125229	192512	92548.6	28561	865893	986178	474552
31856.5	441048	7174.58	168894	341359	42566.9	154888	116441	70029.4	42292.3	37898.3	65086.1
127151	35152	9234.27	41468.4	29659.5	64262.2	32680.4	140059	404523	63163.8	1300000	72775.6
71402.5	48059.4	44214.6	179879	123581	90900.9	30208.8	345204	129074	542659	995790	98865
44763.9	91724.8	9165.61	355639	45862.4	40369.9	36799.8	499543	45862.4	318565	1450000	166972
30758	70304	30998.3	62065.2	121659	93921.7	518218	637130	44214.6	32131.1	436654	90351.6
32405.8	126328	130447	305383	171915	86781.5	141981	74148.8	35152	191414	137587	73599.5
60692.1	28286.4	83486	46411.6	38447.5	30208.7	38996.8	372941	197730	53551.9	142256	57122
38172.9	33778.9	33778.9	31307.2	255127	45038.5	47510.1	189217	93372.5	227664	712927	86781.5
54650.4	35975.9	164500	28835.6	78542.7	34328.1	68930.9	83211.4	129074	56298.1	402326	365251
335866	59319	67008.5	106005	37074.4	58220.5	93372.5	292476	134017	65635.4	1090000	128250
171091	150494	59044.4	65635.4	134292	64536.9	205145	67283.1	213384	76345.8	509979	1460000
48608.6	51080.2	35701.3	32405.7	128250	30758	63163.8	230410	189217	70853.3	705786	492677
102984	107104	181527	28286.4	75521.9	66459.2	30483.4	878251	367998	61516	11000000	81838.3
122208	34877.4	37074.4	55748.9	31032.6	35975.9	108752	537716	121384	429788	795863	601704
34328.1	40644.5	42017.6	48883.2	84584.5	34328.1	301264	101611	94745.6	31581.9	451209	665691
70853.3	67557.8	48334	88703.9	167247	90626.2	750001	60417.5	110399	64536.9	32131.1	89527.8
371293	164775	34877.4	56298.1	118638	75521.9	65635.4	66459.3	217503	52178.8	1940000	540188
28286.4	137312	45313.1	240572	64811.5	48334	30208.8	33229.6	59319	33778.9	1570000	93372.5
168070	86506.9	34602.8	145826	189491	206243	91999.4	44489.3	69205.5	87605.4	185921	379806
61790.6	47784.8		56298.1	106829	56572.7	56847.4	209539	291926	46411.6	1610000	165050
157086	168070		28011.8	125504	79092	271055	391341	36525.1	589620	105181	131820
66733.9	525083		83760.6	159282	48608.6	59593.6	29384.9	32131.1	71127.9	1950000	165050
291926	35426.6		244142	52178.7	48608.6	483889	166697	49707.1	221348	109575	96942.6
90900.9	149121		238649	342183	42841.5	111498	29934.1	39271.4	340260	946083	135390
33229.6	428140		184273	27737.1	49157.9	44763.9	62339.9	29659.5	2280000	417430	104907
56572.8	69205.5		59319	74698	96668	42841.5	96118.8	65086.1	43940	2130000	240022
139510	72226.4		111498	29110.2	34877.4	188118	233980	134017	123032	999910	307580
198554	27325.2		352069	84309.9	101886	40369.9	190590	133193	224918	96118.8	413585
162303	24853.6		106280	62065.2	52728	135390	305932	86781.5	89253.1	140333	127151
226566	8719.34		85408.4	201300	88978.5	115068	32405.8	274076	85683	703315	2480000
121934	64674.2		90626.3	80739.7	33778.9	508331	29384.9	151868	32131.1	213658	130722
46686.3	83795		260619	58495.1	336690	261718	31307.3	78542.8	31856.5	798060	229861
55199.6	62992.1		44214.6	205694	31032.6	725010	88978.5	1200000	602802	114244	32955
155712	358660		76620.4	150769	118913	458074	81838.3	58495.1	39820.6	52453.4	2630000
126053	63816		33504.3	38447.5	90900.9	46137	126877	305383	55199.6	3530000	396559
28286.4	295188		65360.8	57396.6	81014.4	156536	57396.6	142256	96118.8	49432.5	173014
556390	344208		58495.1	115068	37898.2	50531	170542	173838	30483.4	291000	748902
84600	95020.3		105456	46137	111498	32405.8	49157.9	30758	32405.8	1060000	513000
49432.5	200476		171641	114519	85133.7	153515	476200	85133.8	176035	1140000	1110000
2120000	127151		131545	132644	94471	51080.2	667339	49707.1	306756	628342	143354
417000	48608.6		156811	178232	38996.7	356738	31032.6	125778	34877.4	1280000	874955
32680.4	139235		152142	146375	20000	167521	47235.5	60692.1	139235	3220000	1250000
45313.1	129348		102984	41743	29934.1	30208.8	67283.1	40369.9	230136	231784	99414.3
609000	40644.5		516020	39271.4	61790.6	551996	30758	71402.5	34877.4	129623	536343
1320000	28561		94196.4	48334	75247.3	603076	644545	172464	407269	228213	192512
77444.2	53277.3		726658	50531	28835.6	369645	121384	66459.3	191414	44214.6	717870
350422	80739.8		101886	123581	59044.4	684366	73874.1	107928	43665.4	34602.8	785702
826347	89253.1		237551	88154.6	87056.1	160930	28011.8	38172.9	53826.5	372392	454504
28561	37349		528653	43940	90626.3	231234	35975.9	536343	141432	321037	38996.8
42800	35701.3		187569	110125	93921.8	117265	28286.4	32131.1	27737.1	882096	169993
38996.8	29934.1		122757	75521.9	28561	240022	110674	471531	39271.4	1460000	250458
208715			392714	207067	83486	70853.2	134292	37623.6	204046	323508	592366
3550000			56298.1	104632	35152	212834	669536	30483.4	43116.1	364977	989199
40369.9			137038	300989	55199.6	177133	163127	87056.1	34602.8	63163.8	1290000
32955			34328.1	174387	193061	445991	53826.5	258971	46686.3	581381	371018
29384.9			52178.7	798610	37349	230960	646193	46686.3	159008	753571	101886
442421			118638	88429.3	69205.5	497895	66184.6	121384	618730	381729	353168
57122			149121	55199.6	55199.6	36799.8	48608.6	270780	32955	368272	438576
94745.6			87605.4	65635.4	69480.1	324607	962286	28561	90077	546504	80739.8
1280000			28286.4	233706	62065.3	33778.9	72226.4	276822	30483.4	224918	46960.9
513000			98590.4	189217	124130	91999.4	367174	97217.3	28561	800532	433908
30800			98590.4	120011	163951	73874.1	191139	85957.6	39271.4	718419	174112
37100			31581.9	68656.3	153515	442970	715398	46411.6	141706	667614	123307
53600			28561	90351.6	533047	382553	137862	618456	60417.5	358660	152417
106000			39271.4	127151	53826.5	364702	64536.9	32131.1	28011.8	58220.5	231234
119000			50531	105456	122757	70029.4	1900000	31581.9	101337	79366.6	271879
573000			29384.9	93372.5	152142	106829	283962	64811.5	721440	223819	73599.5
73600			69205.5	56572.8	81014.4	492677	415233	43116.1	169718	62065.3	570122
40600			30208.7	85133.8	73050.2	525083	224094	51080.3	54101.1	285610	222996
59000			28835.6	105456	58495.1	315270	144727	445716	126328	857105	110674
105000			237825	276822	129074	62889.1	504486	355639	346302	680246	701118
43700			66733.9	404523	31307.2	239198	32680.4	53551.9	102435	148023	87056.1
93647.1			28011.7	62065.3	38996.7	62065.2	194160	252106	33778.9	196082	50256.4
536617			30758	96942.6	175760	56023.5	1230000	142805	214757	73599.5	135665
34328.1			29384.9	73324.9	82662.1	199378	56023.5	31581.9	49981.8	3030000	35975.9
338613			60417.5	57122	59319	159832	297968	35152	126328	172739	244966
46960.9			72501	170817	46960.9	54375.8	1060000	81289	103534	251282	81289
66733.9			38447.5	86506.9	42292.2	71951.8	45862.4	218876	35701.3	5060000	42789875
1350000			90077	197181	52178.7	78268.1	2960000	131820	52178.8	1180000	404523
88400			31307.2	94471	151868	36799.8	37623.6	343281	520414	198005	791744
2100000			37623.6	167521	117814	576438	34602.8	45862.4	246064	50805.6	278470
39271.4			181802	98315.8	350147	122757	408642	119736	141432	378159	904889
32680.4			89527.7	56847.4	35701.2	153241	365800	317466	53826.5	768950	2350000
54650.4			132644	59868.3	35701.2	90077	53551.9	77444.3	99139.6	6510000	470433
186745			88429.2	74698	214757	345478	196357	44214.6	51354.9	111223	120286
38172.9			33778.9	78542.8	54925	40644.5	77444.2	147199	41743	1250000	324332
74698			31581.9	85683	37898.2	265013	48059.4	63713	149671	1050000	1030000
56298.1			28011.7	91724.8	100787	610217	70853.2	51080.3	112322	1910000	1040000
188667			313347	84309.9	55199.6	160656	82387.5	224369	42566.9	330374	322135
170542			833212	165324	45587.7	192787	115892	106554	104907	1410000	347950
54925			97217.2	69205.5	82662.1	122483	37074.4	45862.4	38722.1	153241	417979
95020.2			61241.4	61516	169444	95844.1	545131	453955	161480	316093	129074
61241.4			45587.7	57122	75247.2	34328.1	136763	29934.1	69754.8	491304	993044
43940			40919.1	60692.1	47784.7	52178.8	269956	39546	143080	476474	808771
1140000			38447.5	464391	237551	182900	122757	76620.4	37623.6	411663	296870
95844.1			52453.4	232882	51354.9	74972.6	626694	58769.8	51629.5	203497	65635.4
44763.9			35975.9	60142.9	175211	105456	432534	43665.4	57122	273252	560510
126328			49707.1	48608.6	36799.7	128799	86506.9	180154	313622	567924	164226
38996.8			33778.9	429514	160381	100787	245515	54925	51904.1	450110	3800000
72226.4			47235.5	56298.1	52178.7	104358	249634	31581.9	216404	57671.3	853260
9852.17			52728	28835.6	77444.2	68107	35426.6	44214.6	101337	85133.8	306207
39855			183450	154888	36799.7	120286	35701.2	208440	114793	342457	829917
9268.59			119462	90626.2	43116.1	46411.6	103534	42841.5	347401	231234	558862
48196.7			59593.6	963110	132095	93647.1	94745.6	163676	33504.2	300440	1990000
29041.6			362505	37349	31856.5	110125	42292.2	42841.5	477024	450660	411663
27153.5			27737.1	54101.1	67283.1	53826.5	202673	71402.5	833487	1090000	279568
125229			30483.4	36250.5	316643	175760	385024	37349	42841.5	378159	538814
77101			59044.4	107928	39271.4	246064	311150	121110	633560	27737.1	1850000
382175			46137	687386	58495.1	148298	124130	96668	52453.4	54101.1	1210000
8547.7			309228	61516	28835.6	91450.1	311974	54925	576712	924937	380905
72775.6			45862.4	167521	74148.7	155438	239473	88703.9	390242	95844.1	1740000
1280000			902418	158459	49707.1	257873	553095	30483.4	502564	499268	305108
595147			116990	34053.5	31581.9		433633	103808	34602.7	159832	116716
59078.7			38722.1	450934	153515		45038.5	166423	438851	28835.6	151318
407509			35152	148572	28011.7		576987	320213	52453.4	502564	55748.9
499062			29934.1	29110.2	37074.4		118638	53277.2	889510	380630	642348
581381			70853.2	28011.7	43665.4		47235.5	42292.2	483065	199652	816460
279053			33778.9	201300	56023.5		343007	54101.1	107653	48883.3	4300000
473248			31856.5	30758	63987.6		41193.8	102710	782132	91450.1	360583
281731			740938	203222	90077		1000000	64536.9	46411.6	165324	123581
242734			323234	170268	42017.6		191414	418254	47235.5	30208.8	104907
37177.4			528378	38172.9	52728		39820.6	73599.5	810693	267485	735171
58220.5			62339.9	52728	50531		741488	32405.8	172190	27737.1	178232
145826			86506.9	106829	83486		154065	41743	348224	403973	76071.1
72775.6			173014	153515	64262.2		50531	172739	331198	46686.3	502289
129898			38172.9	439400	59319		84035.2	355365	517943	89527.8	280392
163676			56023.5	194434	52453.4		54650.4	42017.6	39271.4	36525.1	941140
53002.6			49707.1	343281	59044.4		138960	198279	64811.5	140333	413860
706610			188393	264738	120286		251831	222721	80465.1	52728	1530000
86232.3			53002.6	56847.4	37349		255676	75521.9	423746	43390.8	1100000
218052			437478	87056.1	33778.9		29384.9	121659	245515	125229	1780000
51629.5			28011.8	32955	35426.6		35426.6	39546	667888	43940	73324.9
315270			46686.2	134017	41468.4		104083	128799	1130000	609393	222172
483615			30483.4	94471	39820.6		246613	415233	263091	776090	216404
161480			30208.8	45587.7	37623.6		56572.8	44214.6	278744	106829	220524
304010			34053.5	201026	31032.6		74148.8	594838	30208.7	35426.6	294947
161754			51629.5	109026	37623.6		234804	38996.8	56023.5	937021	164775
353992			85957.6	874955	56847.4		45587.8	316368	308953	55748.9	509429
587698			28561	34328.1	41193.7		144178	42566.9	417430	34877.4	19916906
594838			65635.4	40644.5	35152		44214.6	188393	317466	44489.3	82112.9
175211			57396.6	241395	42292.2		241670	258971	122483	40644.5	36525.1
29659.5			73599.5	48059.4	129898		60692.1	38172.9	91175.5	231784	38447.5
400403			68930.9	35701.2	47235.5		59319	167247	28286.4	101062	446266
608569			620652	29110.2	73050.2		482242	118089	179605	1510000	34602.8
527280			54101.1	57671.2	35426.6		3240000	114519	82387.5	42841.5	338613
38996.8			83211.4	499543	44763.9		109026	118638	126602	53826.5	31307.3
160381			50805.6	324607	109301		128250	52728	28011.7	70853.3	129623
461095			116441	341359	134566		102160	70304	108202	1580000	120286
138960			29110.2	213384	67008.5		410015	179605	362780	90351.6	484164
218052			35426.6	28286.4	162029		74148.8	91175.5	49981.7	631088	166423
47510.1			62065.2	144453	28835.6		157635	74972.6	222172	30208.8	36250.5
32405.8			534970	30758	537441		37349	465764	37349	515471	72775.6
131820			64536.9	218052	31032.6		62889.1	210088	57945.9	32131.1	1570000
			76895	32955	56298.1		565453	47510.1	76345.7	182626	33778.9
			242768	375138	58495.1		235903	70304	133193	91724.8	74423.4
			90626.2	445167	122757		37074.4	52728	417155	61241.4	30758
			38996.8	30208.7	36525.1		40644.5	60417.5	160106	207067	379257
			54375.8	44489.2	29934.1		115617	434731	124130	55199.6	44763.9
			282314	95294.9	72226.4		263091	191139	487459	77169.6	55748.9
			101611	55474.2	31856.5		120835	93372.5	28286.4	141981	139784
			151868	30758	39271.4		169993	48334	30483.4	57945.9	28011.8
			42566.9	440224	43665.4		808496	115617	28561	31856.5	741488
			67832.4	408642	31307.2		139784	126877	53277.3	92274	167796
			72775.6	52178.7	51354.9		267485	182626	180978	476749	79915.9
			758514	52453.4	35426.6		79641.2	183450	155987	113146	94196.4
			40644.5	59319	55474.2		49981.7	143629	4860000	42841.5	37074.4
			230960	202124	176035		35426.6	296870	77169.6	29934.1	92548.6
			170268	261443	119462		407269	1550000	711279	551996	1180000
			472355	28561	75247.2		803827	144453	70853.3	41193.8	36250.5
			95294.9	42292.2	218052		68381.6	995516	513824	131545	201300
			1030000	40095.2	48883.2		360583	108752		742037	549250
			49707.1	179330	37623.6		28011.7	87056.1		337240	39546
			64811.5	28286.4	31856.5		679422	37349		44763.9	196082
			51629.5	1180000	51629.5		1180000	123307		70029.4	341084
			358660	277097	69754.8		29384.9	127975		790645	196357
			183450	253754	36250.5		300440	132095		318016	533871
			976292	29110.2	32131.1		247437	59044.4		28011.8	88154.6
			30758	87056.1	48608.6		73874.1	122757		79915.9	47784.8
			479770	30208.7	38172.9		653058	126328		30483.4	148023
			52178.7	80190.5	128524		131545	296046		1540000	33778.9
			1380000	39546	43665.4		88429.2	78268.1		99963.5	82662.1
			268858	46137	125504		704688	126328		51354.9	28011.8
			495424	28561	414409		49157.9	42292.2		368272	32955
			860125	422099	51629.5		384750	149121		832388	836782
			157635	1330000	37349		593465	49157.9		662121	73874.1
			61516	212834	34053.5		311425	29934.1		28286.4	35152
			327628	142530	64536.9		165874	1300000		2550000	40644.5
			232058	34053.5	89253.1		171915	39271.4		225467	80465.1
			166148	88703.9	54650.4		520140	124405		332022	38996.8
			303461	58220.5	61516		250183	533871		284512	597584
			552546	58495.1	52453.4		615984	28286.4		76895	42292.3
			101337	28561	76345.8		210088	388869		35426.6	271330
			36525.1	28835.6	30483.4		112871	250733		53002.6	54925
			293300	204596	61790.6		190315	143080		702765	44763.9
			252930	152142	117540		121110	46960.9		39271.4	871385
			162578	120011	43665.4		102160	113146		117265	38996.8
			64811.5	49432.5	51904.1		184823	298792		44214.6	185097
			69480.1	262267	48883.2		89802.4	32131.1		28286.4	244416
			918621	760437	123307		83760.6	345204		456976	755768
			235079	138960	41468.4		856281	48334		77993.5	51080.3
			54101.1	34877.4	42292.2		61516	51354.9		74698	405072
			34053.5	74698	49707.1		144727	1180000		80190.5	35426.6
				407818	53826.5		166423	1720000		249360	580557
				31856.5	85957.6		34877.4	56847.4		34877.4	62614.5
				42017.6	89802.4		557489	36250.5		70304	128799
				41468.4	53002.6		29110.2	42017.6		109850	287807
				29110.2	44763.9		316917	50531		75247.3	37074.4
				48059.4	43390.8		54375.7	298517		43940	226016
				33229.6	29110.2		683267	302911		45587.8	45862.4
				107928	48059.4		859576	294398		693154	862323
				106554	45587.8		1270000	152692		205694	424021
				40095.2	73874.1		31856.5	46686.2		35701.3	40919.1
				66184.6	55199.6		258971	147474		35152	140059
				440773	66733.9		135390	479495		68656.3	371018
				127975	43940		57396.6	207342		86506.9	42292.3
				32131.1	48608.6		1240000	803278		639052	102160
				164226	41468.4		87880	344380		650312	300165
				73324.9	34053.5		304010	155712		318840	35975.9
				37349	66459.2		81289	382278		76620.4	55748.9
				255950	83486		349872	366624		50805.6	58769.8
				79092	42841.5		27737.1	4670000		864794	75796.5
				41468.4	27737.1		77718.9	199927		936746	52728
				40095.2	218876		107378	125778		43665.4	337240
				114793	63438.4		203222	48334		95844.1	40919.1
				533047	53002.6		27737.1	1250000		1260000	171366
				43940	32955		90626.2	686013		53826.5	208166
				31307.2	81838.2		231234	183175		81563.6	93647.1
				195258	30483.4		172464	619005		34053.5	271879
				36525.1	48608.6		167247	371842		28835.6	34602.8
				794216	222172		326804	79092		56572.8	66184.6
				34053.5	39271.4		377884	37898.2		78542.8	407818
				67008.5	40919.1		135665	86781.5		111498	35152
				28286.4	43665.4		274625	35701.2		39271.4	31032.6
				37623.6	51354.9		75796.5	44489.2		181527	89253.1
				34053.5	218602		316093	243043		426767	28561
				52728	57671.2		46411.6	31032.6		82387.5	60692.1
				67557.8	149396		26638.6	279843		117814	59044.4
				31307.2	110674		148023	128799		302088	34053.5
				82387.5	38172.9		56572.8	235079		45038.5	360583
				232058	89527.8		439675	51904.1		33504.3	123581
				2000000	40919.1		207342	34053.5		152966	104907
				41193.8	78268.1		22244.6	163951		81289	735171
				31307.2	140333		109026	42566.9		166972	178232
				87330.8	33778.9		288356	297144		31856.5	76071.1
				73874.1	82112.9		89527.8	487459		40919.1	502289
				35701.2	151593		127426	357836		70853.3	280392
				165599	45038.5		70304	346028		88429.3	941140
				70578.6	1400000		218052	175485		50805.6	413860
				35701.2	327902		244416	143904		200202	1530000
				92548.6	661022		46411.6	103534		113695	1100000
				727207	79641.2		101337	37898.2		167521	1780000
				168894	41193.7		38996.7	49981.8		37074.4	73324.9
				76895	83486		159557	312249		300440	222172
				356463	498719		351245	491579		50805.6	216404
				50805.6	478397		36250.5	123032		44489.3	220524
				42566.9	757416		126053	109026		34053.5	294947
				204596	207342		223270	19498.4		228488	164775
				71677.1	459173		84309.9	88978.5		28011.8	509429
				60142.9	1150000		231234	76620.4		40095.3	82112.9
				97766.5	67008.5			67008.5		219975	36525.1
				34602.8	344105			139784		28286.4	38447.5
				38722.1	300989			70853.2		100787	446266
				43116.1	823326			113695		102984	34602.8
				32680.4	190590			69754.7		1900000	338613
				113420	1410000			187569		845296	31307.3
				40369.9	622026			34877.4		53826.5	129623
				31307.2	241121			95569.5		70304	120286
				73874.1	146650			60142.9		29110.3	484164
				29110.2	148298			45587.7		32680.4	166423
				37074.4	33504.2			126053		172190	36250.5
				313347	255676					32680.4	72775.6
				35426.6	245789					185372	1570000
				209539	203772					84859.1	33778.9
				35701.2	56847.4					44214.6	74423.4
				30758	71677.1					34602.8	30758
				173288						564354	379257
				32680.4						110399	44763.9
				42841.5						28561	55748.9
				437203						59319	139784
				58769.8						111223	28011.8
				46137						84309.9	741488
				66184.6						204046	167796
				29384.9						65086.1	79915.9
				36799.8						48334	94196.4
				127975						33229.6	37074.4
				31032.6						34053.5	92548.6
				28561						68930.9	1180000
				301538						415233	36250.5
				55748.9						122483	201300
				124405						346302	549250
				31307.2						31581.9	39546
				51629.5						907361	196082
				34328.1						77718.9	341084
				33504.2						184823	196357
				28561						448188	533871
				194984						32680.4	88154.6
				196357						75247.2	47784.8
				371293						324881	148023
				294123						407543	33778.9
				153241						82936.7	82662.1
				74148.7						298792	28011.8
				170542						37349	32955
				460272						339436	836782
				44763.9						64262.2	73874.1
				758514						49432.5	35152
				854084						911480	40644.5
				1320000						147474	80465.1
				90900.9						287807	38996.8
				578635						288082	597584
				168345						96942.6	42292.3
				580832						445167	271330
				417155						99139.6	54925
				691780						101886	44763.9
				56572.7						233157	871385
				1440000						282314	38996.8
				969426						731876	185097
				914776						191688	244416
				606097						418254	755768
				47235.5						77169.6	51080.3
				2190000						36799.7	405072
				640975						299067	35426.6
				43940						848591	580557
				31856.5						333120	62614.5
				589345						328726	128799
				618181						147748	287807
				56023.5						45038.5	37074.4
				687661						480594	226016
				621476						104632	45862.4
				75521.9						47510.1	862323
				539913						793117	424021
				198828						44763.9	40919.1
				35152						207891	140059
				231509						140608	371018
				31856.5						831839	42292.3
				222446						60692.1	102160
				159557						94196.4	300165
				357012						38447.5	35975.9
				39271.4						551447	55748.9
				85957.6						67283.1	58769.8
										918346	75796.5
										170542	52728
										54925	337240
										662121	40919.1
										361132	171366
										2860000	208166
										64811.5	93647.1
										52453.4	271879
										655804	34602.8
										522337	66184.6
										247162	407818
										161205	35152
										119736	31032.6
										314720	89253.1
										33778.9	28561
										1260000	60692.1
										29384.9	59044.4
										2250000	34053.5
										404523	31581.9
										305108	314720
										154614	58495.1
										212834	38447.5
										389144	601154
										111498	124954
										29934.1	235903
										144178	42292.3
										131271	324881
										94471	215581
										177133	154065
										42566.9	28561
										1060000	79092
										332022	111223
										832388	87880
										61241.4	49707.1
										92823.2	32680.4
										172739	60417.5
										107928	127975
										168620	32131.1
										56023.5	157635
										396558	163127
										68381.6	27737.1
										194160	55748.9
										55199.6	145002
										330648	736819
										274350	121384
										86781.5	29384.9
										283413	29934.1
										171091	174387
										238924	55748.9
										54101.1	60966.8
										53277.2	32405.8
										247162	30208.8
										700843	55748.9
										756592	43390.8
										261992	49432.5
										258148	102984
										185097	286708
										67008.5	41193.8
										306207	219700
										178232	36525.1
										56847.4	94745.6
										98041.1	81014.4
										168070	29110.3
										220798	33778.9
										107928	76895
										170268	37349
										489656	33504.3
										187020	76071.1
										488832	50531
										73324.9	43116.1
										188393	33504.3
										102710	59868.3
										308404	567925
										29934.1	43940
										39271.4	64262.3
										562981	56572.8
										282040	91999.4
										96668	708533
										34053.5	30758
										48059.4	818383
										830740	65635.4
										67832.4	40644.5
										249360	46411.6
										225192	33229.6
										1100000	93647.1
										44489.2	163951
										54375.7	238649
										82112.9	191963
										371568	1000000
										75521.9	61790.6
										626694	70853.3
										85133.7	263915
										41743	41468.4
										1190000	43116.1
										45862.4	38447.5
										107928	38447.5
										1270000	161754
										524259	28561
										48883.2	410015
										363603	98041.1
										152692	50531
										35426.6	45038.5
										33504.2	116441
										138960	195533
										671183	101337
										317466	87880
										288631	52453.4
										126602	42017.6
										37623.6	35152
										493226	57396.6
										49432.5	107928
										53551.9	49707.1
										677225	355090
										55748.9	59319
										169993	301264
										139784	102160
										110674	52453.4
										437478	110948
										77169.6	645643
										508880	191963
										1340000	335042
										154614	1210000
										299067	110674
										194984	35426.6
										160930	35701.2
										328726	174662
										267210	31581.9
										276822	417155
										68107	57122
										282040	1700000
										179330	41743
										54101.1	71677.1
										43116.1	379532
										1240000	652784
										300440	56572.7
										101337	366899
										30208.7	37898.2
										484164	100513
										52178.7	112596
										40095.2	61516
										127975	48059.4
										129898	383376
										57122	82662.1
										309502	196906
										104907	124954
										148572	36250.5
										376511	149396
										87056.1	229586
										146924	60142.9
										220524	95844.1
										29110.2	582480
										64536.9	307580
										81289	82936.7
										241121	437752
										63163.8	345478
										875779	79366.6
										2930000	579459
										1020000	255401
										288082	45862.4
										102710	50256.4
										308129	285885
										126053	170817
										95569.5	88978.5
										1580000	92823.2
										74423.4	44489.2
										474003	50256.4
										41468.4	129623
										294123	39271.4
										59868.3	311699
										229037	74423.4
										1030000	271330
										63713	336416
										121934	146100
										347401	65360.7
										167796	446815
										594838	121934
										141432	365800
										1010000	39546
										202948	32131.1
										29934.1	133468
										542110	54101.1
										1420000	118089
										241395	155163
										155987	53551.9
										103259	116990
										259795	47235.5
										338887	160381
										66184.6	158184
										870287	207067
										48608.6	329550
										236178	229861
										1390000	49157.9
										99688.9	143080
										186470	218052
										60966.8	34328.1
										803828	40095.2
										106280	42292.2
										471531	138686
										58495.1	165599
										651685	95020.2
										44489.3	152417
										36799.8	62065.2
										32405.8	40095.2
										62339.9	303735
										395460	67283.1
										210637	149121
										47784.8	377884
											77993.5
											51354.9
											65360.7
											88978.5
											494050
											310052
											65910
											50256.4
											85957.6
											140333
											974095
											143904
											108752
											39546
											140608
											132918
											66733.9
											208166
											88154.6
											49432.5
											231234
											40369.9
											223270
											70304
											44214.6
											107653
											95294.9
											213933
											83211.4
											34053.5
											150220
											391066
											227390
											705512
											101337
											901044
											69205.5
											193336
											146100
											62889.1
											971623
											40919.1
											33778.9
											91999.4
											117265
											610491
											261718
											59044.4
											254028
											47510.1
											126602
											46411.6
											489931
											350971
											271330
											143904
											27737.1
											121384
											145002
											157086
											32131.1
											167521
											150220
											83760.6
											293574
											99963.5
											76895
											191688
											118913
											112322
											880173
											59319
											37349
											63163.7
											192238
											127151
											43940
											442695
											48608.6
											205420
											27737.1
											403973
											193611
											172739
											77169.6
											80739.7
											33778.9
											366899
											54375.7
											369096
											190040
											53277.2
											165324
											187569
											343281
											78542.7
											51629.5
											45313.1
											44763.9
											116990
											41468.4
											41743
											91724.7
											68930.9
											50805.6
											48334
											37898.2
											48059.4
											115342
											196082
											53002.6
											553918
											232607
											116990
											238649
											69754.7
											67008.5
											127975
											33778.9
											745607
											109850
											123581
											67008.5
											135390
											158184
											118363
											44214.6
											79366.6
											46686.2
											38172.9
											110948
											206518
											31032.6
											42566.9
											425669
											53826.5
											218876
											96393.4
											28011.7
											78268.1
											129623
											91999.4
											110125
											118638
											239748
											43665.4
											198005
											42292.2
											406170
											90626.2
											87330.7
											333669
											645369
											296870
											60966.7
											191139
											53826.5
											212560
											223270
											68107
											216954
											55748.9
											117265
											770598
											56023.5
											51629.5
											76895
											197730
											29659.5
											139510
											126053
											126328
											236727
											223819
											918071
											636855
											106280
											180429
											246064
											734896
											781857
											47235.5
											53826.5
											236178
											187844
											99963.5
											143629
											87056.1
											163402
											46411.6
											176035
											84035.2
											72226.4
											532223
											500092
											38447.5
											251282
											614611
											402326
											36250.5
											596485
											668712
											48608.6
											36799.7
											531948
											68107
											165050
											165874
											52453.4
											371293
											331747
											185372
											41193.7
											395185
											379806
											282589
											79366.6
											399854
											35701.2
											357287
											510802
											105456
											138411
											39546
											399579
											82662.1
											234804
											265288
											288082
											765105
											48334
											58220.5
											542659
											164500
											590444
											123032
											832663
											164226
											235079
											157909
											56572.7
											219700
											65086.1
											156536
											36250.5
											37349
											145551
											57396.6
											277371
											90626.3
											215031
											93372.5
											38172.9
											69480.1
											37898.3
											286708
											30758
											357836
											2290000
											153790
											343831
											310052
											365526
											45587.8
											338613
											214482
											1280000
											189217
											3130000
											3000000
											31032.6
											306482
											520140
											1000000
											5830000
											191139
											76345.8
											2830000
											28286.4
											144178
											107104
											301264
											43940
											197730
											3470000
											2570000
											160106
											34602.8
											54925
											124954
											48608.6
											221897
											34328.1
											101886
											350147
											186196
											341359
											54925
											54101.1
											50805.6
											62614.5
											9800000
											1090000
											119187
											275998
											161205
											72775.6
											264738
											71127.9
											61516
											72501
											154339
											71402.5
											37898.3
											418254

## Sheet: Sphericity in Fig 4
1d			3d			5d			7d
zone I	zone II	zone III	zone I	zone II	zone III	zone I	zone II	zone III	zone I	zone II	zone III
0.77742	0.922097	0.89101	0.823137	0.875673	0.965118	0.834021	0.670637	0.783934	0.499982	0.698806	0.681554
0.824355	0.908059	0.85536	0.556858	0.890682	0.778036	0.680022	0.766645	0.780107	0.625739	0.909446	0.733938
0.792873	0.838681	0.862918	0.825003	0.851943	0.93845	0.725909	0.834412	0.939289	0.765044	0.727366	0.763431
0.836085	0.694159	0.948548	0.814999	0.650433	0.762749	0.735891	0.863859	0.665524	0.635388	0.787787	0.661079
0.841557	0.892667	0.933152	0.656488	0.68453	0.921839	0.530535	0.58564	0.791567	0.756573	0.634399	0.697864
0.869305	0.812573	0.88789	0.687614	0.683199	0.729885	0.741535	0.682042	0.721425	0.804845	0.552828	0.886516
0.730915	0.855061	0.954893	0.606521	0.746823	0.791553	0.669946	0.674401	0.800522	0.866853	0.673772	0.613889
0.922773	0.827206	0.905231	0.779348	0.875912	0.446687	0.550219	0.76639	0.871914	0.529677	0.614392	0.761233
0.766436	0.843786	0.958046	0.742434	0.743197	0.804592	0.578387	0.758341	0.646144	0.812044	0.629926	0.494515
0.905262	0.941796	0.879476	0.851525	0.716097	0.793699	0.678722	0.599997	0.50053	0.807872	0.747986	0.60991
0.84491	0.995431	0.945271	0.809483	0.719878	0.86725	0.646238	0.715202	0.915202	0.700098	0.61533	0.794259
0.850438	0.827563	0.887655	0.46761	0.898648	0.871033	0.837814	0.88913	0.78955	0.516496	0.494775	0.785636
0.860931	0.93229	0.977928	0.677585	0.715027	0.930619	0.509311	0.639657	0.897047	0.621695	0.836453	0.862119
0.86775	0.786127	0.888934	0.583865	0.898872	0.799183	0.54749	0.57156	0.879396	0.668782	0.52081	0.801622
0.990223	0.783154	0.664759	0.81756	0.851162	0.901869	0.829633	0.615565	0.638661	0.793016	0.883386	0.836285
0.777712	0.898958	0.886826	0.672339	0.851513	0.792479	0.624181	0.921663	0.887362	0.830312	0.889912	0.619243
0.800851	0.959035	0.759928	0.892055	0.62802	0.713142	0.837734	0.78345	0.785746	0.822484	0.544624	0.684467
0.771186	0.971888	0.76559	0.810504	0.852232	0.898955	0.69653	0.888014	0.891727	0.826145	0.723306	0.523762
0.726674	0.931068	0.966752	0.692603	0.877545	0.857331	0.56041	0.882882	0.610164	0.742174	0.784324	0.844646
0.814183	0.925191	0.782904	0.875318	0.845074	0.920833	0.893116	0.620049	0.659438	0.620842	0.762752	0.671514
0.769571	0.89013	0.895732	0.579965	0.781599	0.912336	0.771908	0.509561	0.718989	0.78184	0.751793	0.755156
0.842921	0.812426	0.773474	0.678301	0.845254	0.935896	0.551687	0.695325	0.720857	0.649714	0.696431	0.750805
0.857577	0.883265	0.927397	0.699607	0.888094	0.972915	0.747389	0.661705	0.791151	0.773104	0.823123	0.683263
0.971888	0.939703	0.898061	0.972359	0.827007	0.829525	0.620263	0.749125	0.68396	0.77935	0.674324	0.618492
0.944516	0.879418	0.879934	0.829794	0.876499	0.752131	0.501606	0.685381	0.808806	0.810997	0.761375	0.632724
0.89013	0.867433	0.762818	0.891914	0.817012	0.942221	0.931293	0.725483	0.878276	0.841269	0.905577	0.837948
0.933009	0.89172	0.788882	0.755691	0.912696	0.930145	0.557796	0.785914	0.874979	0.761985	0.865602	0.888962
0.816147	0.931998	0.912913	0.889432	0.914489	0.863865	0.598432	0.747466	0.736387	0.677323	0.854472	0.890663
0.850843	0.902761	0.613577	0.638418	0.917628	0.874146	0.588321	0.713787	0.754953	0.756634	0.755771	0.659087
0.948615	0.813454	0.668309	0.734246	0.882658	0.90462	0.479681	0.830138	0.873755	0.549474	0.72704	0.76932
0.925862	0.848694	0.767559	0.917392	0.872014	0.732586	0.732725	0.554356	0.746399	0.678862	0.729839	0.612232
0.89172	0.957963	0.814523	0.704866	0.736363	0.843302	0.562707	0.67918	0.792341	0.828923	0.687169	0.806211
0.927686	0.692219	0.954805	0.700127	0.615913	0.938447	0.795311	0.685805	0.659307	0.73947	0.683297	0.552313
0.613835	0.81135	0.85206	0.919599	0.904096	0.839496	0.545377	0.786086	0.68485	0.702993	0.713083	0.700387
0.916124	0.805246	0.965399	0.55193	0.616369	0.924339	0.867588	0.628978	0.515829	0.697094	0.746933	0.753154
0.922603	0.829325	0.752509	0.833906	0.835517	0.910174	0.760609	0.84551	0.622225	0.645232	0.64708	0.760946
0.926817	0.88902	0.87157	0.630096	0.762091	0.941572	0.80824	0.628996	0.671858	0.720323	0.707451	0.658132
0.967171	0.88107	0.930206	0.822615	0.724646	0.936057	0.423799	0.609433	0.841786	0.78847	0.625266	0.850418
0.818853	0.736353	0.964269	0.67853	0.915942	0.834111	0.757748	0.810146	0.638249	0.742571	0.676649	0.838207
0.83902	0.863708	0.948579	0.684338	0.87094	0.781918	0.792037	0.592426	0.607218	0.601585	0.760747	0.57918
0.646474	0.794374	0.924087	0.611156	0.712914	0.765275	0.859658	0.776962	0.785952	0.71215	0.68132	0.800938
0.615196	0.79165	0.830566	0.924775	0.720524	0.916577	0.627914	0.735897	0.854424	0.804718	0.676855	0.801807
0.61526	0.633005	0.902767	0.682286	0.894973	0.612528	0.436723	0.821446	0.853719	0.645432	0.663918	0.798214
0.598046	0.810634	0.657111	0.765832	0.596262	0.84687	0.921479	0.84288	0.769217	0.687133	0.575201	0.653442
0.887857	0.729088	0.875564	0.806614	0.659567	0.753028	0.462374	0.832337	0.930021	0.67903	0.835435	0.675187
0.727459	0.796007	0.900778	0.682648	0.914119	0.814627	0.564652	0.82355	0.729017	0.80238	0.531162	0.628775
0.913971	0.727328	0.828948	0.890763	0.498294	0.833378	0.779348	0.887164	0.769876	0.533831	0.711279	0.737347
0.600901	0.853536	0.910188	0.709622	0.902429	0.548959	0.860436	0.696705	0.87339	0.823916	0.777989	0.785275
0.686051	0.929578	0.917685	0.765852	0.555302	0.921501	0.645031	0.64525	0.680255	0.525475	0.627094	0.774448
0.835184	0.681614	0.942538	0.825846	0.569656	0.956053	0.890117	0.888937	0.653524	0.938176	0.438837	0.838093
0.812018	0.774918	0.714637	0.94833	0.86552	0.941594	0.740256	0.880928	0.928907	0.791327	0.723712	0.603199
0.842726	0.852443	0.973179	0.673125	0.841759	0.91137	0.703236	0.583049	0.649184	0.801609	0.653018	0.849796
0.836204	0.946525	0.697866	0.910397	0.783165	0.642634	0.894149	0.545239	0.561992	0.824961	0.90719	0.662158
0.905084	0.831844	0.873366	0.75241	0.678434	0.778136	0.735682	0.605382	0.845079	0.585083	0.642833	0.677437
0.920903	0.886656	0.960938	0.942063	0.878004	0.694953	0.619875	0.673854	0.92174	0.696438	0.771277	0.612166
0.847831	0.671533	0.937456	0.597959	0.613312	0.809322	0.902599	0.861875	0.753444	0.799904	0.637508	0.730816
0.777407	0.96383	0.964071	0.957609	0.824541	0.554538	0.661894	0.715575	0.794305	0.746084	0.61333	0.848972
0.884591	0.82725	0.848291	0.815211	0.777214	0.767154	0.842148	0.808387	0.767514	0.648704	0.747744	0.625646
0.912247	0.835056	0.904818	0.553061	0.748483	0.72368	0.881552	0.700517	0.696607	0.90528	0.597364	0.776175
0.751954	0.886047	0.817292	0.852635	0.856489	0.660098	0.713572	0.582459	0.768166	0.664241	0.713835	0.68916
0.895006	0.85	0.689202	0.809533	0.723468	0.742121	0.830607	0.643866	0.612524	0.841985	0.513818	0.543317
0.928613	0.835036	0.868996	0.699201	0.90766	0.810628	0.869654	0.720406	0.692455	0.616729	0.713495	0.71033
0.861712	0.830461	0.633441	0.981283	0.935076	0.915796	0.904234	0.714852	0.660001	0.880233	0.800753	0.761414
0.870662	0.807827	0.721562	0.876745	0.743714	0.965561	0.768085	0.738104	0.776234	0.798678	0.634262	0.76627
0.664102	0.908045	0.650311	0.750437	0.711587	0.886474	0.714666	0.738617	0.864626	0.814405	0.518841	0.845073
0.893768	0.918284	0.716638	0.708818	0.872696	0.690118	0.755767	0.758277	0.591179	0.602812	0.691681	0.851103
0.949242	0.850443	0.643152	0.572968	0.687666	0.955972	0.837282	0.608789	0.843344	0.842233	0.774	0.556032
0.639096	0.918888	0.817062	0.948801	0.592559	0.795599	0.484275	0.804254	0.845781	0.69472	0.876345	0.794604
0.584463	0.975901	0.861617	0.937182	0.83648	0.996553	0.702929	0.78194	0.705255	0.790339	0.811872	0.913511
0.901258	0.872506	0.750795	0.963401	0.645037	0.8844	0.699677	0.680677	0.863431	0.763915	0.759785	0.646532
0.865712	0.72025	0.907867	0.818796	0.833902	0.845126	0.835387	0.598703	0.778082	0.614448	0.641702	0.767049
0.85822	0.889291	0.777907	0.76192	0.775169	0.951137	0.678437	0.7244	0.934049	0.950751	0.611058	0.877793
0.963937	0.690613	0.953631	0.641757	0.921642	0.909915	0.940236	0.63905	0.745601	0.699388	0.858512	0.786484
0.791948	0.885251		0.72867	0.662096	0.652205	0.894524	0.74656	0.921943	0.715861	0.819895	0.542897
0.965724	0.911126		0.7451	0.695526	0.624533	0.565502	0.693515	0.778729	0.578097	0.900778	0.87806
0.887532	0.785573		0.727981	0.508798	0.83584	0.828647	0.792041	0.877253	0.467059	0.522294	0.615314
0.895033	0.889857		0.698528	0.917392	0.929644	0.672078	0.841981	0.606231	0.652473	0.789659	0.759775
0.865839	0.946485		0.767896	0.833707	0.758566	0.4677	0.713772	0.803382	0.764327	0.744142	0.72262
0.887663	0.909145		0.902338	0.890846	0.798253	0.800576	0.679883	0.788335	0.752455	0.742268	0.850644
0.823185	0.84089		0.916498	0.653562	0.912014	0.764033	0.900553	0.646634	0.678365	0.831148	0.680621
0.735925	0.971984		0.921105	0.762574	0.737397	0.867247	0.878374	0.908379	0.714883	0.491145	0.756167
0.694834	0.810442		0.788211	0.497629	0.816103	0.601368	0.755748	0.722072	0.730636	0.843181	0.713496
0.545617	0.905534		0.749097	0.676204	0.562108	0.504545	0.770998	0.803183	0.853222	0.601856	0.796696
0.671586	0.954804		0.808563	0.677658	0.727576	0.758565	0.757317	0.820903	0.633559	0.726209	0.872917
0.838077	0.858085		0.905394	0.590073	0.947183	0.842818	0.640594	0.849957	0.841334	0.770141	0.679938
0.876266	0.79157		0.813199	0.694537	0.933732	0.596965	0.594433	0.650107	0.726981	0.834725	0.903191
0.797641	0.798076		0.806334	0.830078	0.647579	0.837578	0.646889	0.735547	0.981106	0.758656	0.740954
0.94792	0.785052		0.832492	0.880568	0.942635	0.812706	0.784206	0.752276	0.904067	0.565141	0.724236
0.707248	0.807306		0.886789	0.626654	0.818895	0.811588	0.691416	0.771958	0.83655	0.681886	0.68975
0.90602	0.882508		0.677465	0.909713	0.732323	0.52208	0.583779	0.776427	0.854325	0.805806	0.872149
0.989088	0.792234		0.901419	0.693292	0.933335	0.811334	0.866636	0.795642	0.7062	0.816426	0.832133
0.694805	0.799848		0.787561	0.734778	0.94387	0.675071	0.592167	0.845655	0.825038	0.640101	0.850663
0.956815	0.546666		0.82887	0.761979	0.940947	0.890107	0.63916	0.795135	0.660096	0.898297	0.564147
0.90594	0.510451		0.806271	0.893414	0.780626	0.795594	0.81806	0.795255	0.634071	0.786878	0.792877
0.806638	0.71923		0.762441	0.8479	0.599579	0.924836	0.764019	0.916854	0.695119	0.628668	0.666652
0.76112	0.924327		0.827365	0.754578	0.861043	0.767832	0.870441	0.734431	0.989572	0.734508	0.642929
0.745005	0.543768		0.950356	0.851009	0.832859	0.776525	0.955319	0.884953	0.637626	0.571145	0.793231
0.943557	0.838632		0.659695	0.88276	0.895366	0.747459	0.87358	0.666579	0.879045	0.888219	0.898952
0.715217	0.83112		0.8184	0.817614	0.834633	0.710497	0.656559	0.740462	0.619828	0.660109	0.700315
0.916005	0.727743		0.741342	0.926876	0.802351	0.891985	0.884859	0.961758	0.605713	0.834037	0.660995
0.935712	0.698816		0.833315	0.757605	0.816562	0.791917	0.613195	0.846918	0.680651	0.817097	0.831645
0.885506	0.689868		0.942044	0.777711	0.847361	0.802046	0.826735	0.72244	0.504833	0.724271	0.896216
0.760177	0.744436		0.922194	0.891566	0.909848	0.825053	0.663824	0.785675	0.770778	0.739096	0.964548
0.996344	0.826802		0.831855	0.84135	0.84727	0.580782	0.774947	0.855232	0.986409	0.878768	0.605781
0.907798	0.93456		0.942536	0.769091	0.918887	0.747116	0.768806	0.760814	0.738608	0.775551	0.865939
0.858475	0.671276		0.697649	0.841023	0.915915	0.919927	0.613869	0.922833	0.871048	0.546124	0.95438
0.833342			0.690619	0.90191	0.815254	0.934232	0.764633	0.782644	0.775187	0.59358	0.785653
0.524347			0.641207	0.589853	0.912305	0.583973	0.794517	0.863839	0.606288	0.902254	0.764105
0.981783			0.773476	0.739644	0.704351	0.757795	0.636346	0.936538	0.66419	0.835942	0.816991
0.882706			0.76764	0.77169	0.74697	0.900037	0.815271	0.782888	0.726744	0.854855	0.872182
0.982727			0.597248	0.826397	0.857885	0.793459	0.843886	0.719024	0.887553	0.784495	0.495871
0.609545			0.78608	0.703503	0.911182	0.790344	0.898123	0.732674	0.789853	0.708949	0.81345
0.781748			0.655789	0.790187	0.886681	0.727253	0.823101	0.81197	0.675346	0.720178	0.553291
0.897665			0.806933	0.840184	0.869749	0.875798	0.878203	0.843808	0.48227	0.754826	0.818493
0.819494			0.722099	0.917392	0.846035	0.845878	0.634191	0.920668	0.897483	0.829725	0.792381
0.656891			0.682313	0.862397	0.754343	0.718095	0.825377	0.696351	0.831542	0.8205	0.791118
0.944932			0.692818	0.711256	0.913491	0.683123	0.904582	0.735926	0.758926	0.863327	0.82804
0.857025			0.770495	0.652356	0.853994	0.61448	0.490159	0.815254	0.65242	0.678815	0.557971
0.88			0.896035	0.961949	0.764085	0.369006	0.871889	0.79655	0.846372	0.717042	0.606652
0.952422			0.763217	0.714836	0.705257	0.834138	0.745747	0.910245	0.832078	0.809765	0.914522
0.861839			0.829559	0.796351	0.809783	0.891341	0.870895	0.759801	0.711508	0.45707	0.854202
0.589623			0.738921	0.858536	0.658562	0.801585	0.831233	0.724969	0.714608	0.850369	0.913899
0.80397			0.743514	0.564654	0.921641	0.605313	0.983022	0.922055	0.791549	0.747878	0.712005
0.974388			0.860232	0.798838	0.650488	0.895722	0.70485	0.831407	0.906818	0.96095	0.823428
0.945026			0.902974	0.901349	0.682521	0.784568	0.718151	0.803147	0.635727	0.725497	0.768166
0.962986			0.693491	0.918036	0.912852	0.720866	0.772755	0.884079	0.830313	0.813525	0.812004
0.900442			0.639319	0.84769	0.800733	0.821622	0.677279	0.825683	0.960254	0.810928	0.763013
0.863686			0.905121	0.954622	0.667624	0.871726	0.798203	0.903419	0.772202	0.774564	0.757408
0.799666			0.664753	0.59851	0.723498	0.771184	0.786967	0.794528	0.945871	0.90866	0.896123
0.979188			0.815657	0.900791	0.854855	0.622025	0.852013	0.871898	0.752218	0.480455	0.883301
0.883448			0.857013	0.830747	0.693889	0.834765	0.63271	0.796962	0.671467	0.688735	0.742968
0.988454			0.645149	0.916228	0.699155	0.700893	0.758412	0.7406	0.79072	0.793773	0.568688
0.7534			0.884863	0.876885	0.843208	0.732216	0.80957	0.863771	0.673904	0.779007	0.802232
0.643366			0.590531	0.771666	0.684186	0.806143	0.610973	0.66453	0.629555	0.741927	0.55978
0.829799			0.787411	0.887419	0.791814	0.884371	0.859828	0.752423	0.839005	0.829138	0.835963
0.680123			0.773421	0.877603	0.597409	0.758576	0.718601	0.849288	0.65783	0.614253	0.887861
0.913088			0.807475	0.903476	0.946101	0.690194	0.629682	0.92643	0.72501	0.6766	0.615041
0.962795			0.687747	0.97105	0.908408	0.752124	0.85231	0.721087	0.806783	0.724234	0.78557
0.701237			0.762735	0.878629	0.62939	0.629249	0.845329	0.820136	0.755742	0.720421	0.904299
0.902512			0.777117	0.879631	0.794784	0.783327	0.863393	0.604431	0.626508	0.78598	0.673926
0.827719			0.817037	0.776064	0.887616	0.761183	0.953257	0.774469	0.859854	0.511498	0.871567
0.702401			0.828804	0.757375	0.872348	0.805263	0.927773	0.675699	0.679031	0.472382	0.803196
0.92917			0.758419	0.955296	0.812475	0.605602	0.914251	0.646628	0.882743	0.847215	0.835109
0.717012			0.734367	0.940284	0.853658	0.823113	0.861359	0.886726	0.910789	0.763834	0.74318
0.941608			0.822495	0.948017	0.875948	0.646472	0.783034	0.713554	0.496348	0.689127	0.732235
0.929993			0.796023	0.949104	0.579197	0.797233	0.794212	0.695056	0.55402	0.74615	0.7057
0.779642			0.686108	0.820755	0.685235	0.627512	0.776415	0.860235	0.878455	0.816248	0.749549
0.754735			0.837249	0.964645	0.86311	0.780694	0.892564	0.941888	0.875232	0.926766	0.577743
0.980974			0.874236	0.900905	0.575007	0.926636	0.799483	0.818646	0.760787	0.916123	0.636883
0.70662			0.852857	0.80404	0.837234	0.835076	0.676205	0.803508	0.893266	0.691302	0.63636
0.86437			0.74405	0.741754	0.764382	0.695549	0.840071	0.673992	0.749127	0.907603	0.828636
0.952486			0.747494	0.638242	0.757474	0.873118	0.716454	0.853373	0.637491	0.852689	0.781356
0.793019			0.8829	0.811896	0.825484	0.833572	0.714582	0.832052	0.617208	0.845527	0.808552
0.886349			0.870668	0.609637	0.911758	0.93639	0.884104	0.87448	0.734438	0.664661	0.86688
0.794048			0.692853	0.723733	0.922146	0.68238	0.779952	0.770862	0.652277	0.562978	0.68188
0.877527			0.76845	0.69038	0.815607	0.896712	0.802516	0.814191	0.672941	0.823367	0.834063
0.912539			0.80368	0.639033	0.924032	0.836807	0.707759	0.775749	0.411893	0.777016	0.737197
0.945872			0.749126	0.671591	0.807197	0.948851	0.843641	0.739177	0.745597	0.739246	0.717941
0.80443			0.835199	0.896148	0.961505	0.819122	0.834106	0.867779	0.881041	0.743253	0.67737
0.876814			0.80768	0.707162	0.640851	0.946667	0.672901	0.895734	0.503852	0.615301	0.773741
0.72383			0.778199	0.770466	0.752962	0.883296	0.729428	0.773766	0.754682	0.741946	0.921269
0.713502			0.739365	0.628182	0.863713	0.774881	0.803968	0.862173	0.805773	0.859832	0.86739
0.77822			0.807611	0.740042	0.781081	0.879412	0.945044	0.808691	0.652779	0.831714	0.748231
0.453064			0.77137	0.83369	0.784856	0.88367	0.602843	0.720192	0.648326	0.69555	0.883809
0.818981			0.811138	0.628905	0.84882	0.916602	0.76788	0.763352	0.85143	0.911345	0.885816
0.708065			0.79915	0.757759	0.901019	0.696182	0.878654	0.833244	0.742445	0.733999	0.503534
0.746366			0.538202	0.722262	0.857379	0.908429	0.780688	0.901106	0.962574	0.697824	0.877098
0.700558			0.85438	0.919001	0.741848	0.852907	0.680993	0.911977	0.766461	0.811689	0.504553
0.807238			0.661601	0.810995	0.988897	0.94771	0.918586	0.826241	0.598818	0.677717	0.623764
0.807034			0.794591	0.826069	0.93396	0.88778	0.948081	0.703914	0.602901	0.722697	0.746819
0.638943			0.735896	0.759593	0.935633	0.905591	0.888381	0.701849	0.693008	0.616569	0.799078
0.616888			0.839054	0.749331	0.863539	0.766976	0.832983	0.78294	0.638669	0.78841	0.738754
0.591316			0.92715	0.706711	0.685483	0.802542	0.935492	0.97657	0.810409	0.65701	0.737026
0.744534			0.801408	0.705674	0.879475	0.776869	0.896488	0.838385	0.397984	0.806491	0.748429
0.798228			0.577736	0.94158	0.929098	0.911572	0.821556	0.655371	0.711909	0.893093	0.862015
0.825577			0.711453	0.768872	0.770644	0.965707	0.798522	0.947416	0.836687	0.808571	0.780658
0.622147			0.524961	0.678375	0.86337	0.918403	0.79857	0.903698	0.629535	0.73375	0.589497
0.733579			0.824255	0.758344	0.744775	0.88334	0.802462	0.675056	0.593112	0.698733	0.726388
0.703042			0.835924	0.624096	0.687347	0.774228	0.875536	0.814844	0.620377	0.559644	0.907352
0.890603			0.741426	0.827956	0.849278	0.920262	0.690748	0.61321	0.659919	0.493892	0.816383
0.688177			0.851872	0.932699	0.744096	0.730613	0.849492	0.921329	0.794668	0.668415	0.847792
0.770738			0.902359	0.606416	0.936369	0.917157	0.581275	0.941479	0.671395	0.874827	0.848449
0.762093			0.880542	0.934107	0.557161	0.902265	0.887981	0.882017	0.693329	0.756008	0.577514
0.700707			0.908774	0.85722	0.804053	0.883028	0.860123	0.812052	0.879823	0.543986	0.791255
0.825746			0.898172	0.678864	0.883088	0.846236	0.717531	0.848889	0.771557	0.826388	0.837584
0.56276			0.552434	0.707909	0.927274	0.880768	0.77373	0.720869	0.87256	0.766578	0.869504
0.808212			0.817459	0.720848	0.727036	0.868067	0.901583	0.94729	0.79699	0.902929	0.672953
0.641457			0.719805	0.641849	0.775604	0.911815	0.916982	0.624747	0.804092	0.799472	0.691569
0.672949			0.901749	0.535974	0.831351	0.932778	0.857527	0.676305	0.828825	0.666163	0.623554
0.752803			0.814723	0.71757	0.823867	0.845849	0.649885	0.88951	0.713158	0.868039	0.789651
0.680664			0.708925	0.69243	0.75103	0.783995	0.865074	0.837694	0.847278	0.841311	0.786726
0.559313			0.774504	0.81124	0.823213		0.890815	0.96208	0.689259	0.731575	0.772313
0.672003			0.581942	0.927255	0.917231		0.944526	0.857502	0.842393	0.669949	0.593499
0.436708			0.839758	0.879123	0.937401		0.808879	0.871252	0.699213	0.769735	0.734528
0.723837			0.939089	0.849104	0.837631		0.885993	0.895786	0.516611	0.82821	0.597495
0.813558			0.813961	0.748294	0.902035		0.877497	0.924885	0.58518	0.771173	0.6498
0.670221			0.905155	0.590054	0.901727		0.757661	0.881219	0.851161	0.864651	0.656515
0.619748			0.664954	0.904712	0.872497		0.828959	0.889168	0.604228	0.433202	0.884047
0.673759			0.879911	0.619792	0.913567		0.818531	0.663157	0.615024	0.900594	0.646693
0.7671			0.903904	0.81426	0.913549		0.701545	0.82502	0.683831	0.858134	0.989475
0.863594			0.715857	0.84448	0.958141		0.880032	0.828166	0.783061	0.583461	0.771932
0.823368			0.896315	0.714162	0.799804		0.81265	0.850543	0.576676	0.598545	0.86699
0.635326			0.875171	0.925883	0.808596		0.885532	0.879791	0.801288	0.584666	0.689932
0.791087			0.894592	0.869031	0.611578		0.889215	0.802654	0.672558	0.762762	0.795616
0.795076			0.955763	0.781574	0.833545		0.751449	0.724866	0.651394	0.812177	0.915846
0.971908			0.868615	0.630682	0.761768		0.729406	0.935912	0.569048	0.602293	0.906651
0.810736			0.644822	0.606352	0.863728		0.918841	0.875952	0.835555	0.668173	0.609964
0.606651			0.849657	0.951609	0.831922		0.850488	0.826753	0.701874	0.835675	0.629351
			0.903894	0.835578	0.851954		0.868435	0.863274	0.760415	0.804944	0.869692
			0.570643	0.891461	0.663417		0.780674	0.850537	0.67642	0.784648	0.66141
			0.82316	0.80259	0.926181		0.794171	0.668534	0.789883	0.441399	0.65217
			0.748801	0.819989	0.862842		0.791558	0.895062	0.869505	0.689536	0.869471
			0.98147	0.732635	0.934268		0.552481	0.700005	0.736576	0.667852	0.818012
			0.616391	0.800275	0.794202		0.746565	0.923735	0.643269	0.961054	0.875325
			0.800944	0.852691	0.929822		0.858599	0.809724	0.811703	0.757531	0.7765
			0.612534	0.826648	0.657071		0.929814	0.778992	0.875874	0.509626	0.832091
			0.663532	0.69082	0.86642		0.838209	0.875809	0.634963	0.876323	0.77326
			0.781239	0.863692	0.880055		0.707545	0.946356	0.659344	0.735377	0.855794
			0.696277	0.778646	0.937554		0.895113	0.879776	0.929554	0.707125	0.697346
			0.614813	0.839968	0.922799		0.836578	0.476782	0.621343	0.642683	0.969837
			0.970577	0.75498	0.743025		0.813338	0.914355	0.898165	0.770829	0.759368
			0.914973	0.831118	0.797155		0.750106	0.741055	0.711057	0.638643	0.860888
			0.833805	0.746126	0.614838		0.937756	0.700066	0.786085	0.796078	0.901835
			0.848788	0.941011	0.924958		0.849983	0.794653	0.802894	0.734781	0.772667
			0.828731	0.551475	0.932299		0.633607	0.737691	0.580839	0.84858	0.869744
			0.533857	0.824748	0.910897		0.886515	0.647418	0.644036	0.794137	0.885403
			0.810742	0.89133	0.848576		0.883927	0.913891	0.578162	0.903021	0.846697
			0.912753	0.839865	0.926365		0.891835	0.916656	0.77588	0.842236	0.696933
			0.881877	0.761586	0.73442		0.713683	0.645349	0.791577	0.906665	0.932145
			0.837411	0.871115	0.859479		0.874563	0.799583	0.653296	0.836517	0.771152
			0.881523	0.797154	0.957968		0.566745	0.752732	0.590801	0.724802	0.758127
			0.753685	0.88343	0.88246		0.876239	0.938272	0.841686	0.71813	0.826095
			0.775417	0.693195	0.833361		0.946956	0.706296	0.918383	0.627079	0.750368
			0.785732	0.886612	0.706134		0.749283	0.591452	0.744321	0.739652	0.883483
			0.924416	0.757931	0.880682		0.787771	0.665116	0.630014	0.654262	0.829033
			0.86764	0.595108	0.752459		0.87465	0.7495	0.972103	0.820891	0.801121
			0.473049	0.720015	0.758252		0.683621	0.812308	0.742896	0.855483	0.844151
			0.670215	0.861377	0.77051		0.865873	0.94943	0.619181	0.690612	0.898856
			0.853987	0.784113	0.841697		0.778189	0.741335	0.783704	0.701722	0.843809
			0.491704	0.838648	0.890059		0.777919	0.885743	0.753658	0.888724	0.605385
			0.8526	0.913819	0.871422		0.680009	0.948642	0.771256	0.842157	0.805924
			0.905977	0.724791	0.814799		0.878293	0.902796	0.657612	0.694276	0.765833
			0.765758	0.807072	0.902032		0.7526	0.813721	0.893751	0.871608	0.811147
			0.848109	0.889028	0.681499		0.734893	0.961401	0.911054	0.807992	0.810658
			0.797626	0.589227	0.666047		0.828543	0.722159	0.540646	0.62982	0.8146
			0.835006	0.840108	0.911447		0.774002	0.626104	0.696809	0.867114	0.917238
			0.743596	0.573689	0.799112		0.714512	0.908693	0.714356	0.846718	0.870782
			0.611225	0.86539	0.780745		0.64772	0.871923	0.594961	0.671008	0.869638
			0.730355	0.793986	0.612671		0.740109	0.562208	0.866453	0.582235	0.66062
			0.91433	0.794277	0.929727		0.835619	0.482331	0.759548	0.834716	0.885536
			0.915128	0.655302	0.85569		0.794995	0.915252	0.877337	0.806031	0.570129
			0.764062	0.73153	0.743005		0.798043	0.898475	0.650234	0.836772	0.656103
			0.914842	0.905419	0.713878		0.881791	0.87035	0.840583	0.368973	0.57364
			0.765431	0.523998	0.809419		0.91708	0.748161	0.904465	0.897608	0.713388
			0.787745	0.848795	0.624839		0.7511	0.891412	0.692341	0.652322	0.607169
			0.835686	0.712617	0.853728		0.612373	0.878853	0.921802	0.557767	0.805717
			0.940726	0.892129	0.920057		0.834099	0.851416	0.755487	0.866871	0.784119
				0.915568	0.819538		0.810935	0.902332	0.845267	0.838204	0.93646
				0.877335	0.618153		0.712116	0.860067	0.79793	0.728229	0.790034
				0.859039	0.872556		0.876285	0.944698	0.847781	0.804561	0.849949
				0.683297	0.882974		0.85081	0.754547	0.664638	0.79171	0.883501
				0.671156	0.938718		0.941685	0.912687	0.681641	0.627914	0.782845
				0.922055	0.964957		0.690345	0.913511	0.544263	0.840521	0.830292
				0.835927	0.654911		0.79662	0.766791	0.913951	0.843648	0.888477
				0.809543	0.831731		0.722504	0.665331	0.8816	0.808686	0.82618
				0.580896	0.886798		0.915771	0.696425	0.786898	0.674614	0.91178
				0.855008	0.753317		0.833353	0.927938	0.834449	0.662828	0.804096
				0.776388	0.78892		0.706752	0.863633	0.855154	0.697572	0.941802
				0.816306	0.889913		0.941258	0.808772	0.768137	0.601909	0.716759
				0.947429	0.943632		0.893564	0.798413	0.818695	0.680204	0.89046
				0.874012	0.717321		0.848468	0.803102	0.782201	0.89755	0.62048
				0.766547	0.897544		0.925864	0.838507	0.814609	0.868852	0.930826
				0.865903	0.793055		0.882331	0.761914	0.821789	0.8644	0.915619
				0.675372	0.913777		0.940305	0.627988	0.811548	0.464354	0.839809
				0.76891	0.908643		0.748297	0.675868	0.72003	0.625537	0.545584
				0.701131	0.84691		0.83429	0.842426	0.810001	0.63109	0.726491
				0.953373	0.643679		0.811985	0.859628	0.779397	0.856538	0.847937
				0.913795	0.864317		0.653332	0.745532	0.792632	0.582248	0.9441
				0.611358	0.933391		0.816488	0.905549	0.619873	0.833451	0.85706
				0.770529	0.829406		0.828674	0.888873	0.889213	0.804168	0.701677
				0.754405	0.78991		0.831879	0.944388	0.813483	0.800562	0.752283
				0.908321	0.866268		0.801595	0.868483	0.546882	0.779437	0.66572
				0.681965	0.993284		0.646357	0.653673	0.87445	0.685414	0.599831
				0.913722	0.624377		0.912207	0.806533	0.758839	0.719811	0.770375
				0.868178	0.860006		0.894701	0.936021	0.697513	0.606384	0.946226
				0.952484	0.830831		0.857633	0.863138	0.761567	0.855007	0.515543
				0.919158	0.849953		0.908531	0.906815	0.651009	0.72713	0.91204
				0.828914	0.912036		0.912336	0.827564	0.889519	0.832797	0.859593
				0.788069	0.850899		0.95395	0.94326	0.877673	0.564173	0.847022
				0.782225	0.841616		0.8755	0.852948	0.679294	0.683405	0.738605
				0.572726	0.929451		0.803691	0.776733	0.784132	0.694459	0.849875
				0.617475	0.735602		0.715225	0.949572	0.919084	0.759355	0.919243
				0.690431	0.809332			0.88454	0.908669	0.608208	0.718049
				0.943368	0.673761			0.935769	0.543119	0.565097	0.892011
				0.683293	0.942021			0.948753	0.849952	0.77124	0.745557
				0.770619	0.843248				0.504054	0.723882	0.703771
				0.884206	0.686004				0.806208	0.650101	0.757683
				0.743108	0.861075				0.77815	0.627574	0.913886
				0.844655	0.910249				0.951923	0.560896	0.701935
				0.921431	0.829382				0.894811	0.830821	0.893264
				0.705291	0.885482				0.557317	0.740693	0.797978
				0.394619	0.580782				0.84491	0.805746	0.726666
				0.717649	0.76779				0.756904	0.802187	0.870324
				0.699417	0.906123				0.769156	0.575914	0.922959
				0.751513	0.595686				0.906781	0.703212	0.849781
				0.806329	0.648171				0.683962	0.716482	0.919004
				0.77977	0.831492				0.894005	0.8294	0.871482
				0.547965	0.830975				0.931088	0.8721	0.842861
				0.691724	0.766763				0.657966	0.58143	0.859221
				0.757408	0.794989				0.783464	0.674262	0.921388
				0.715359	0.756846				0.881468	0.719505	0.771082
				0.926369	0.674134				0.836703	0.802557	0.779198
				0.900647	0.839144				0.856969	0.606934	0.830274
				0.961115	0.89935				0.763257	0.831126	0.674922
				0.754179	0.730186				0.824421	0.646807	0.852159
				0.850746	0.83459				0.725142	0.786459	0.785439
				0.869124	0.627863				0.92575	0.760882	0.667249
				0.879029	0.830027				0.932376	0.788193	0.623851
				0.829159	0.744283				0.818293	0.833185	0.772268
				0.920568	0.790447				0.901231	0.620877	0.898204
				0.871897	0.813366				0.837135	0.683305	0.90275
				0.728224	0.913563				0.830543	0.867262	0.729627
				0.806487	0.87951				0.921055	0.850272	0.817102
				0.716882	0.914546				0.917742	0.890954	0.674649
				0.829018	0.893279				0.828766	0.795149	0.80071
				0.688509	0.881658				0.643312	0.671247	0.810467
				0.814758	0.800699				0.734022	0.858612	0.830078
				0.961918	0.895382				0.770893	0.598713	0.658214
				0.778862	0.828101				0.85914	0.744258	0.688283
				0.67524					0.451313	0.646168	0.893198
				0.796534					0.865539	0.907564	0.954318
				0.858083					0.898831	0.779782	0.686404
				0.695774					0.785137	0.786647	0.766364
				0.86024					0.733921	0.8271	0.868461
				0.751041					0.617176	0.876227	0.932183
				0.796939					0.807435	0.900128	0.741807
				0.812347					0.304519	0.630475	0.941262
				0.864339					0.857294	0.806767	0.630202
				0.739285					0.679545	0.798932	0.36402
				0.928408					0.796985	0.74466	0.765638
				0.778922					0.810246	0.881477	0.788237
				0.915734						0.734013	0.688538
				0.940508						0.849176	0.88918
				0.95423						0.876729	0.926104
				0.818567						0.815797	0.691615
				0.88164						0.65606	0.838796
				0.709717						0.72578	0.85608
				0.650884						0.803452	0.850359
				0.892335						0.774753	0.910954
				0.878445						0.647633	0.899983
				0.823269						0.76976	0.932912
				0.859928						0.871385	0.687626
				0.858477						0.796819	0.815215
				0.796699						0.510624	0.757578
				0.846735						0.843304	0.722431
				0.819353						0.716487	0.961072
				0.823201						0.877346	0.865113
				0.781183						0.433955	0.82537
				0.835347						0.83982	0.740188
				0.852656						0.857194	0.76218
				0.543842						0.642796	0.691379
				0.896642						0.747564	0.660215
				0.858366						0.848511	0.796504
				0.887625						0.687081	0.792055
				0.878724						0.464907	0.855467
				0.661514						0.735295	0.676988
				0.74455						0.657635	0.783072
				0.742583						0.796	0.794309
				0.770778						0.834719	0.839151
				0.603739						0.691778	0.812429
				0.839277						0.799183	0.840052
				0.871411						0.755975	0.696991
				0.702547						0.676804	0.826369
				0.839112						0.856387	0.875616
				0.710616						0.679985	0.822969
				0.768748						0.883963	0.808658
				0.859958						0.814208	0.739025
				0.697538						0.769102	0.952302
				0.854863						0.67919	0.903038
				0.89714						0.623898	0.755268
				0.853654						0.70378	0.651757
				0.852107						0.777985	0.58527
				0.827443						0.870408	0.854291
				0.865358						0.830548	0.758463
				0.69978						0.692493	0.73497
				0.905867						0.681468	0.874195
				0.882794						0.812643	0.919861
				0.885432						0.64112	0.657282
				0.870077						0.691154	0.914231
				0.920781						0.876647	0.903637
										0.707418	0.90799
										0.587064	0.791876
										0.717034	0.766073
										0.768142	0.937516
										0.786435	0.797511
										0.535131	0.878422
										0.613161	0.819313
										0.827393	0.450609
										0.690306	0.569006
										0.663489	0.724912
										0.715006	0.772625
										0.698981	0.82008
										0.447895	0.751946
										0.873881	0.690573
										0.906043	0.674255
										0.902113	0.856837
										0.68332	0.626603
										0.926979	0.7485
										0.57595	0.774161
										0.983591	0.901456
										0.69755	0.848109
										0.71858	0.695288
										0.615533	0.735354
										0.605627	0.707381
										0.786995	0.834501
										0.728017	0.754126
										0.868882	0.874005
										0.711987	0.734535
										0.764355	0.832539
										0.791403	0.864665
										0.749257	0.790286
										0.703753	0.810583
										0.864778	0.772881
										0.703941	0.63451
										0.792052	0.891108
										0.737454	0.813542
										0.870211	0.936987
										0.753592	0.585209
										0.941381	0.763352
										0.787291	0.767852
										0.531474	0.840203
										0.803035	0.871735
										0.76366	0.561106
										0.841863	0.80745
										0.496745	0.616085
										0.876289	0.784125
										0.72922	0.7822
										0.655707	0.782616
										0.818226	0.829991
										0.650496	0.808172
										0.57248	0.761838
										0.41706	0.785178
										0.550287	0.783782
										0.667062	0.606044
										0.81919	0.717088
										0.799791	0.816586
										0.766086	0.903602
										0.683276	0.843118
										0.761524	0.819479
										0.684165	0.509907
										0.911823	0.746595
										0.800383	0.791274
										0.81585	0.914749
										0.78743	0.928795
										0.928083	0.777148
										0.750607	0.590383
										0.880469	0.711522
										0.701852	0.863163
										0.806814	0.647854
										0.805079	0.819787
										0.596274	0.906345
										0.884373	0.932248
										0.78922	0.690379
										0.857352	0.69175
										0.915702	0.834265
										0.578684	0.875078
										0.658516	0.677109
										0.844803	0.776646
										0.846633	0.810887
										0.760391	0.963508
										0.729243	0.638431
										0.790172	0.867332
										0.617264	0.953032
										0.839767	0.810184
										0.854573	0.898094
										0.86615	0.599454
										0.833495	0.605625
										0.890438	0.629269
										0.842824	0.932903
										0.752232	0.477803
										0.618759	0.841004
										0.859309	0.529138
										0.749799	0.688221
										0.935988	0.859685
										0.696538	0.894739
										0.760679	0.8601
										0.699419	0.91808
										0.879847	0.803174
										0.89159	0.935114
										0.667423	0.748551
										0.880778	0.837755
										0.904969	0.851164
										0.801314	0.70654
										0.788473	0.596655
										0.831761	0.767958
										0.656079	0.824096
										0.837835	0.648619
										0.7909	0.818401
										0.768353	0.685813
										0.627402	0.838661
										0.828185	0.795576
										0.822382	0.738696
										0.804543	0.863978
										0.791651	0.664221
										0.668898	0.935939
										0.887116	0.778763
										0.792398	0.832615
										0.892561	0.920095
										0.707278	0.945846
										0.910056	0.594897
										0.785124	0.890749
										0.870737	0.666391
										0.658266	0.698267
										0.836901	0.854569
										0.871298	0.843192
										0.866585	0.852388
										0.895735	0.820302
										0.827843	0.973425
										0.863428	0.896815
										0.871586	0.759694
										0.852521	0.585591
										0.610741	0.786017
										0.535928	0.793992
										0.714453	0.860149
										0.743429	0.774766
										0.785589	0.801542
										0.762905	0.815157
										0.736853	0.756571
										0.859087	0.800564
										0.860654	0.858207
										0.90641	0.947834
										0.809844	0.953762
										0.71581	0.736084
										0.968949	0.911995
										0.506002	0.930225
										0.688707	0.777725
										0.865491	0.924091
										0.84322	0.855338
										0.908234	0.952673
										0.878453	0.915701
										0.733005	0.925318
										0.70674	0.684711
										0.637039	0.849144
										0.767671	0.965666
										0.823421	0.7512
										0.915117	0.545546
										0.818696	0.908632
										0.721949	0.788108
										0.724124	0.914051
										0.746924	0.8525
										0.81025	0.700831
										0.929922	0.8723
										0.650012	0.604662
										0.911465	0.978407
										0.950428	0.925338
										0.965064	0.963486
										0.850302	0.946496
										0.854439	0.842049
										0.891754	0.806645
										0.868693	0.576633
										0.771511	0.824544
										0.867413	0.781587
										0.542842	0.851287
										0.737765	0.753744
										0.872993	0.9224
										0.797403	0.87839
										0.73174	0.883182
										0.692902	0.731683
										0.734445	0.912843
										0.74105	0.956185
										0.600934	0.911295
										0.862519	0.919939
										0.919511	0.886551
										0.774386	0.888926
										0.924421	0.817974
										0.908739	0.873269
										0.75986	0.771869
										0.746877	0.766708
										0.882077	0.85792
										0.814907	0.773619
										0.928296	0.915962
										0.883129	0.897644
										0.720737	0.863393
										0.874686	0.875579
										0.796781	0.857305
										0.788529	0.929558
										0.827076	0.771055
										0.763768	0.812158
										0.801849	0.906396
										0.734855	0.899805
										0.95503	0.963731
										0.664968	0.902323
										0.88403	0.972269
										0.873442	0.972818
										0.889429	0.929789
										0.743731	0.76284
										0.861407	0.794428
										0.750617	0.71045
										0.661095	0.818138
										0.876093	0.89214
										0.836768	0.851117
										0.637102	0.905873
										0.762167	0.796777
										0.653304	0.909165
										0.8538	0.774476
										0.546249	0.823736
										0.945482	0.855296
										0.76272	0.85395
										0.899469	0.653084
										0.971479	0.781592
										0.694042	0.762013
										0.716992	0.962437
										0.819891	0.837536
										0.596844	0.906236
										0.666713	0.826841
										0.800874	0.547492
										0.922892	0.906405
										0.921728	0.768983
										0.802878	0.869736
										0.917532	0.720706
										0.841783	0.912808
										0.63687	0.749298
										0.701958	0.743339
										0.874651	0.762549
										0.934825	0.919171
										0.951807	0.946863
										0.846709	0.722552
										0.775088	0.826626
										0.811943	0.879498
										0.623181	0.67267
										0.877968	0.942842
										0.685478	0.684626
										0.880797	0.846457
										0.826096	0.614642
										0.841136	0.900782
										0.755173	0.850919
										0.847944	0.950237
										0.687089	0.951647
										0.703395	0.71631
										0.773579	0.910726
										0.822921	0.933932
										0.839213	0.739425
										0.866665	0.736592
										0.649781	0.72742
										0.838454	0.75035
										0.664019	0.863881
										0.827673	0.926877
										0.881046	0.897684
										0.918226	0.913814
										0.802831	0.932914
										0.807824	0.506489
										0.882885	0.940397
										0.865236	0.842252
										0.885113	0.936931
										0.868938	0.945058
										0.79951	0.691882
										0.832955	0.88023
										0.594091	0.845925
										0.821056	0.995131
										0.746139	0.823212
										0.74728	0.8359
										0.871294	0.687263
										0.812873	0.751333
										0.493431	0.742824
										0.826251	0.87913
										0.807028	0.744695
										0.909453	0.951798
										0.798528	0.883744
										0.933306	0.664511
										0.835553	0.933745
										0.632865	0.97032
										0.888154	0.849718
										0.641044	0.785941
										0.45609	0.806155
										0.570474	0.872829
										0.769838	0.723555
										0.855597	0.913711
										0.838116	0.885368
										0.711461	0.884717
										0.739189	0.709149
										0.633451	0.910898
										0.748287	0.940717
										0.600497	0.916733
										0.814501	0.872481
										0.922893	0.920619
										0.624235	0.726567
										0.817485	0.916346
										0.467949	0.800771
										0.702099	0.724759
										0.55379	0.942106
										0.675894	0.830207
										0.694378	0.801666
										0.531997	0.590362
										0.867089	0.918018
										0.584652	0.924212
										0.672802	0.730112
										0.830002	0.90754
										0.820679	0.731581
										0.58749	0.913943
										0.789966	0.977587
										0.7822	0.931427
										0.792753	0.922971
										0.639964	0.836038
										0.728139	0.956887
										0.82898	0.733859
										0.822825	0.865991
										0.679663	0.856443
										0.874136	0.795439
										0.590145	0.846467
										0.705853	0.639894
										0.719629	0.716959
										0.890621	0.936959
										0.602895	0.869134
										0.763801	0.903354
										0.838065	0.840979
										0.761526	0.948665
										0.653602	0.775659
										0.917161	0.704806
										0.868485	0.876656
										0.702039	0.945757
										0.904323	0.946956
										0.784022	0.828512
										0.879247	0.808743
										0.837716	0.961372
											0.9272
											0.749377
											0.85745
											0.823796
											0.954755
											0.877277
											0.743635
											0.945267
											0.619045
											0.959037
											0.653351
											0.910187
											0.842853
											0.933021
											0.832964
											0.715012
											0.88073
											0.877149
											0.702006
											0.904441
											0.58665
											0.935528
											0.548643
											0.86205
											0.74315
											0.831577
											0.6812
											0.882443
											0.880562
											0.862541
											0.748527
											0.659829
											0.835795
											0.852353
											0.666977
											0.876814
											0.695156
											0.65471
											0.786673
											0.838692
											0.760547
											0.835239
											0.8381
											0.730363
											0.774687
											0.951998
											0.713986
											0.912343
											0.788993
											0.503616
											0.77383
											0.785785
											0.678268
											0.512813
											0.672053
											0.926148
											0.846985
											0.772113
											0.825668
											0.87948
											0.780249
											0.734722
											0.779126
											0.851649
											0.930855
											0.93486
											0.765221
											0.721315
											0.864361
											0.824319
											0.733714
											0.647801
											0.660805
											0.816748
											0.759917
											0.794296
											0.900321
											0.979815
											0.750521
											0.833671
											0.864566
											0.882914
											0.911517
											0.779165
											0.846224
											0.894872
											0.900553
											0.894858
											0.848245
											0.831798
											0.789084
											0.859794
											0.854538
											0.734641
											0.791513
											0.792128
											0.724541
											0.767786
											0.756331
											0.948273
											0.921308
											0.756397
											0.895081
											0.683369
											0.864537
											0.619782
											0.784804
											0.828816
											0.834159
											0.689404
											0.704341
											0.850115
											0.909646
											0.834741
											0.665169
											0.640865
											0.663692
											0.697418
											0.829708
											0.977985
											0.738347
											0.66536
											0.587172
											0.843684
											0.614369
											0.737809
											0.807535
											0.637486
											0.80179
											0.553718
											0.692807
											0.808397
											0.461137
											0.698137
											0.786886
											0.717764
											0.874089
											0.860526
											0.845442
											0.76115
											0.685379
											0.894666
											0.399367
											0.375429
											0.88035
											0.812419
											0.628477
											0.63586
											0.328628
											0.886055
											0.800205
											0.330927
											0.897224
											0.713298
											0.8775
											0.837376
											0.853502
											0.874398
											0.681022
											0.52082
											0.880324
											0.861351
											0.836195
											0.812086
											0.896683
											0.881279
											0.888146
											0.90095
											0.831678
											0.708953
											0.556887
											0.886539
											0.711471
											0.90663
											0.977674
											0.558822
											0.836437
											0.947741
											0.631554
											0.801975
											0.952154
											0.902127
											0.894119
											0.889687
											0.786917
											0.749027
											0.668303
											0.782151
											0.810405

## Sheet: Vol of individual in Fig 5
1d	3d	5d	7d
101765	155354	465641	170136
395724	566896	240088	123296
46172.2	357847	179346	76631.4
28297.4	303502	329902	571290
48158.2	430471	788688	728332
106862	317124	1060000	161190
86544.2	225588	51453.7	224112
218839	316368	90718.5	601398
303292	163808	354840	102398
104331	159590	495138	885391
157024	89760	358504	718823
335174	365598	90389	560762
15080.2	578285	809185	124631
10475.3	282797	101378	585878
9754.68	109199	138587	801747
17048.7	105086	59442	630029
30564.7	144334	304188	1500000
91606.1	116774	235747	232038
68880.3	660892	136161	546473
36030.8	190330	111608	1230000
33886.5	333329	858799	546473
35433.2	89936.4	225289	1230000
69003.4	132523	46172.2	208000
52200.7	90112.1	810000	243586
89040	130062	257400	108163
136759	98618.9	277701	201544
28912.5	115650	132048	84294.5
92941.9	192580	280021	208733
88231.5	94418.3	189311	100605
98777.1	123190	113330	260459

[truncated: 2 more sheets: Vol of confluent in Fig 5, Composition of infarct in Fig 5]
